# Supplementary material for: Geometric Constraints Dominate the Antigenic Evolution of Influenza H3N2 Hemagglutinin
Source: PLoS Pathog. 2015 May 28;11(5):e1004940. doi: 10.1371/journal.ppat.1004940 (PMC4447415; doi:10.1371/journal.ppat.1004940)
Supplement: S1 Dataset — (CSV) [file ppat.1004940.s001.csv]

Aichi 2 1968	pdb.4fnk	Gene	Protein	Wiley 81	Wiley 87	Bush 99	Shih 07	Pan 11	Meyer 14	Koel 13	Pos.1	Pos.2	RSA Monomer	RSA Multimer	RSA Postfusion	WCN Monomer	wcnSC	ddG	distance.to.SA	distance.to.224.all	distance.to.143.internal	B human linear	B human nonlinear	B nonhuman linear	B nonhuman nonlinear	FEL dN.dS	Unadjusted p.val	Adjusted p.val	FEL.tworate	FEL dN Internal	FEL dN dS Internal	SLAC dN Internal	SLAC dN tips	SLAC dN All	rate4site	rate4site QQ	rate4site std	gly.13	Notes
M	NA	1	NA	NA	NA	NA	NA	NA	NA	NA	NA	NA	NA	NA	NA	NA	NA	NA	NA	NA	NA	NA	NA	NA	NA	3.18E-16	1.27E-12	1.76E-11	0	0	0	NA	NA	NA	NA	NA	NA	-
K	NA	2	NA	NA	NA	NA	NA	NA	NA	NA	NA	NA	NA	NA	NA	NA	NA	NA	NA	NA	NA	NA	NA	NA	NA	1.084998787	0.370308892	3.79E-01	1.487620122	0.742212041	1.027174481	NA	NA	NA	NA	NA	NA	-
T	NA	3	NA	NA	NA	NA	NA	NA	NA	NA	NA	NA	NA	NA	NA	NA	NA	NA	NA	NA	NA	NA	NA	NA	NA	0.250477192	0.00017053	2.43E-04	0.100937295	0.181906931	0.073995846	NA	NA	NA	NA	NA	NA	-
I	NA	4	NA	NA	NA	NA	NA	NA	NA	NA	NA	NA	NA	NA	NA	NA	NA	NA	NA	NA	NA	NA	NA	NA	NA	0.457082094	0.008724309	1.04E-02	1.724477224	0.379747777	1.44618772	NA	NA	NA	NA	NA	NA	-
I	NA	5	NA	NA	NA	NA	NA	NA	NA	NA	NA	NA	NA	NA	NA	NA	NA	NA	NA	NA	NA	NA	NA	NA	NA	0.260771799	0.000282542	3.94E-04	0.458471794	0.189285933	0.335881151	NA	NA	NA	NA	NA	NA	-
A	NA	6	NA	NA	NA	NA	NA	NA	NA	NA	NA	NA	NA	NA	NA	NA	NA	NA	NA	NA	NA	NA	NA	NA	NA	0.054762325	4.32E-08	1.14E-07	0.084559698	0.159414153	0.248469194	NA	NA	NA	NA	NA	NA	-
L	NA	7	NA	NA	NA	NA	NA	NA	NA	NA	NA	NA	NA	NA	NA	NA	NA	NA	NA	NA	NA	NA	NA	NA	NA	0.531446038	0.05730564	6.40E-02	0.931123043	0.916803006	1.621631297	NA	NA	NA	NA	NA	NA	-
S	NA	8	NA	NA	NA	NA	NA	NA	NA	NA	NA	NA	NA	NA	NA	NA	NA	NA	NA	NA	NA	NA	NA	NA	NA	0.249403185	2.90E-05	4.66E-05	inf	0.146706452	NA	NA	NA	NA	NA	NA	NA	-
Y	NA	9	NA	NA	NA	NA	NA	NA	NA	NA	NA	NA	NA	NA	NA	NA	NA	NA	NA	NA	NA	NA	NA	NA	NA	1.136921594	0.313539409	3.23E-01	2.443023535	0.489679166	1.062019816	NA	NA	NA	NA	NA	NA	-
I	NA	10	NA	NA	NA	NA	NA	NA	NA	NA	NA	NA	NA	NA	NA	NA	NA	NA	NA	NA	NA	NA	NA	NA	NA	0.849294332	0.272823124	2.84E-01	1.499766478	0.560748354	0.999533106	NA	NA	NA	NA	NA	NA	-
F	NA	11	NA	NA	NA	NA	NA	NA	NA	NA	NA	NA	NA	NA	NA	NA	NA	NA	NA	NA	NA	NA	NA	NA	NA	0.680586683	0.157249659	1.69E-01	0.675693438	1.663683558	1.667645597	NA	NA	NA	NA	NA	NA	-
C	NA	12	NA	NA	NA	NA	NA	NA	NA	NA	NA	NA	NA	NA	NA	NA	NA	NA	NA	NA	NA	NA	NA	NA	NA	0.520856089	0.014188734	1.66E-02	0.237534303	0.336524993	0.154920071	NA	NA	NA	NA	NA	NA	-
L	NA	13	NA	NA	NA	NA	NA	NA	NA	NA	NA	NA	NA	NA	NA	NA	NA	NA	NA	NA	NA	NA	NA	NA	NA	0.675739669	0.152464106	1.64E-01	0.512920585	0.657217548	0.503560733	NA	NA	NA	NA	NA	NA	-
A	NA	14	NA	NA	NA	NA	NA	NA	NA	NA	NA	NA	NA	NA	NA	NA	NA	NA	NA	NA	NA	NA	NA	NA	NA	1.009415126	0.484639089	4.88E-01	1.94671164	0.688445533	1.340143285	NA	NA	NA	NA	NA	NA	-
L	NA	15	NA	NA	NA	NA	NA	NA	NA	NA	NA	NA	NA	NA	NA	NA	NA	NA	NA	NA	NA	NA	NA	NA	NA	0.882346901	0.322681097	3.32E-01	0.352364017	0.7906373	0.318726204	NA	NA	NA	NA	NA	NA	-
G	NA	16	NA	NA	NA	NA	NA	NA	NA	NA	NA	NA	NA	NA	NA	NA	NA	NA	NA	NA	NA	NA	NA	NA	NA	0.934240827	0.388506348	3.95E-01	0.478427447	1.187453298	0.613817613	NA	NA	NA	NA	NA	NA	-
Q	NA	17	1	-	-	-	-	-	-	-	-	-	NA	NA	NA	NA	NA	NA	NA	NA	NA	0	0	3	0	0.584289137	0.042794624	4.82E-02	0.605844574	0.247920564	0.255600912	NA	NA	NA	-0.005638	[-0.3606,0.1314]	0.2584	-
D	NA	18	2	-	-	-	-	-	-	-	-	-	NA	NA	NA	NA	NA	NA	NA	NA	NA	0	0	3	0	0.611085813	0.022570913	2.60E-02	0.547221688	0.983540598	0.887535369	NA	NA	NA	0.7147	[0.1314,0.7959]	0.389	-
L	NA	19	3	N	N	-	-	P	-	-	P	P	NA	NA	NA	NA	NA	NA	NA	NA	NA	0	0	3	0	2.305518852	1.12E-07	2.80E-07	3.212530407	2.296577266	3.224666296	NA	NA	NA	3.268	[1.434,3.268]	0.0002546	-	Not plotted in 1981 and 1987
P	NA	20	4	-	-	-	-	-	-	-	-	-	NA	NA	NA	NA	NA	NA	NA	NA	NA	0	0	3	0	0.210064247	1.39E-06	2.74E-06	0.142231384	0	0	NA	NA	NA	-0.07925	[-0.3606,0.1314]	0.2899	-
G	NA	21	5	-	-	-	-	P	-	-	-	-	NA	NA	NA	NA	NA	NA	NA	NA	NA	0	0	3	0	0.807681672	0.144503057	1.56E-01	0.590461328	0.561806372	0.413881332	NA	NA	NA	2.975	[1.434,3.268]	0.6776	-
N	NA	22	6	-	-	-	-	-	-	-	-	-	NA	NA	NA	NA	NA	NA	NA	NA	NA	0	0	3	0	0.495001958	0.002949669	3.61E-03	0.53601367	0.263662579	0.287718302	NA	NA	NA	0.1509	[-0.2336,0.4055]	0.2575	-
D	NA	23	7	-	-	-	-	-	-	-	-	-	NA	NA	NA	NA	NA	NA	NA	NA	NA	0	0	3	0	0.508981185	0.002242255	2.79E-03	2.381902882	0.116356999	0.548740694	NA	NA	NA	0.5265	[0.1314,0.7959]	0.339	-
N	NA	24	8	-	-	-	-	-	-	-	-	-	NA	NA	NA	NA	NA	NA	NA	NA	NA	0	0	3	0	0.535521125	0.006071135	7.31E-03	0.548285498	0.132187552	0.136379508	NA	NA	NA	0.2266	[-0.0741,0.4055]	0.2683	G
S	P	25	9	N	N	-	-	-	-	-	-	-	0.779874214	0.779874214	NA	0.626895339	0.847714171	16.57360481	112.8961392	104.46	107.813	0	0	3	0	0.585722881	0.007821118	9.38E-03	5.489841884	0.220814652	2.085783469	NA	NA	NA	0.3775	[-0.0741,0.4055]	0.2713	-
T	G	26	10	-	-	-	-	-	-	-	-	P	0.365384615	0.365384615	NA	0.919941565	1.147246041	3.262640737	109.4205617	101.113	104.474	0	0	3	0	1.200740404	0.174282564	1.86E-01	0.783239919	1.234386693	0.811517162	NA	NA	NA	1.248	[0.4055,1.434]	0.3032	-
A	A	27	11	-	-	-	-	-	-	-	-	-	0.054263566	0.054263566	NA	1.012852887	1.335827402	1.948876865	105.7545935	97.4132	100.749	0	0	3	0	0.037715155	1.34E-11	1.21E-10	0.035946451	0	0	0	0	0	-0.6478	[-0.73,-0.6105]	0.09102	-
T	T	28	12	-	-	-	-	-	-	-	-	-	0.25	0.25	0.755813953	1.053049089	1.28832077	9.826985047	102.5472521	94.1526	97.8349	0	0	3	0	0.431094345	0.001006775	1.30E-03	0.256787789	0.275282503	0.165240917	1	2.499325682	3.499343365	-0.02397	[-0.3606,0.1314]	0.2269	-
L	L	29	13	-	-	-	-	-	-	-	-	-	0	0	0.089552239	1.151599422	1.54529984	3.71873242	99.298575	91.0825	94.6399	0	0	4	0	0.077667761	8.01E-06	1.40E-05	0.08223397	0	0	0	0.814056742	0.814198935	-0.5596	[-0.7016,-0.4626]	0.1633	-
C	C	30	14	-	-	-	-	-	-	-	-	-	0.167664671	0.167664671	0.335329341	1.177898062	1.499149827	0.332591854	96.21634621	87.8718	91.7975	0	0	5	0	9.56E-17	7.00E-13	1.13E-11	0	0	0	0	0	0	-0.6819	[-0.7571,-0.6622]	0.1089	-
L	L	31	15	-	-	-	-	-	-	-	-	-	0.014925373	0.014925373	0.099502488	1.224860559	1.731359436	3.273054446	92.88451486	84.7167	88.6901	0	0	5	0	0.148679073	8.60E-07	1.76E-06	0.13351899	0	0	0	1.639379361	1.659583599	-0.2919	[-0.5448,-0.0741]	0.2498	-
G	G	32	16	-	-	-	-	-	-	-	-	-	0	0	0.788461538	1.232612912	1.713253412	0.122095665	89.69408425	81.3481	85.4539	0	0	4	0	9.56E-17	6.83E-15	4.83E-13	0	0	0	0	0	0	-0.6907	[-0.7571,-0.6622]	0.09627	-
H	H	33	17	-	-	-	-	-	-	-	-	-	0	0	NA	1.295020104	1.797635509	3.647814064	86.00470789	77.651	81.6831	0	0	4	0	0.160898737	9.91E-08	2.50E-07	0.087857799	0.25814422	0.142051851	0.897950885	0	0.898126819	-0.3922	[-0.6105,-0.2336]	0.1729	-
H	H	34	18	-	-	-	-	-	-	-	-	-	0.102678571	0.102678571	NA	1.241920475	1.561809913	6.007670575	83.8549379	75.2669	79.0935	0	0	4	0	0.040192883	6.66E-11	4.71E-10	inf	0	NA	0	0.448915455	0.448907961	-0.6374	[-0.73,-0.6105]	0.0995	-
A	A	35	19	-	-	-	-	-	-	-	-	-	0.031007752	0.031007752	NA	1.186559519	1.545861293	3.786961266	81.95486641	73.0538	77.297	0	0	4	0	0.075444474	2.59E-10	1.41E-09	0.144176343	0	0	0	1.000046098	1.000032061	-0.573	[-0.7016,-0.5448]	0.1177	-
V	V	36	20	-	-	-	-	-	-	-	-	-	0.270114943	0.270114943	NA	0.984832186	1.352121671	12.40267505	79.87641726	70.7119	74.8115	0	0	4	0	0.203211119	7.22E-07	1.49E-06	0.115599494	0.260947265	0.149596421	0	0	0	-0.347	[-0.5448,-0.2336]	0.1757	-
P	P	37	21	-	-	-	-	-	-	-	-	-	0.641509434	0.641509434	NA	0.791334059	1.068977747	13.9945434	79.96156591	70.4241	74.8501	0	0	4	0	0.336670019	8.75E-05	1.30E-04	0.40053744	0.405461883	0.486110298	0	1.500236847	1.500164718	0.2889	[-0.0741,0.4055]	0.3597	G
N	N	38	22	-	-	-	-	-	-	-	-	-	0.641025641	0.641025641	NA	0.834012857	1.113044197	15.07975904	76.57601239	67.0551	71.8998	0	0	4	0	5.84E-16	1.68E-12	2.11E-11	0	0	0	0	0	0	-0.7225	[-0.7585,-0.7016]	0.05092	-
G	G	39	23	-	-	-	-	-	-	-	-	-	0.153846154	0.153846154	NA	1.036585573	1.436889845	0.091879179	74.5130017	65.3174	70.2012	0	0	5	0	5.84E-16	1.98E-14	6.27E-13	0	0	0	0	0	0	-0.6907	[-0.7571,-0.6622]	0.09627	-
T	T	40	24	-	-	-	-	-	-	-	-	-	0.226744186	0.226744186	NA	1.042220354	1.478271546	12.61510003	71.30337685	62.1861	67.5166	0	0	5	0	0.086090144	5.71E-09	1.99E-08	0.031982261	0	0	0	0.499966295	0.499976558	-0.5846	[-0.7016,-0.5448]	0.1103	-
L	L	41	25	-	-	-	-	P	-	-	-	-	0.422885572	0.422885572	NA	1.049002185	1.347526887	13.15386736	70.65806506	61.5644	67.7216	0	0	5	0	0.826580338	0.184174309	1.96E-01	0.553251354	0.908019251	0.612562158	2.15728237	3.251151919	5.378250216	0.9954	[0.4055,1.434]	0.3745	-
V	V	42	26	-	-	-	-	-	-	-	-	-	0.011494253	0.011494253	NA	1.157773264	1.80313953	1.553715366	69.28775094	60.6009	66.958	0	0	5	0	5.84E-16	1.18E-12	1.67E-11	0	0	0	0	0	0	-0.7214	[-0.7585,-0.7016]	0.05244	-
K	K	43	27	-	-	-	-	-	-	-	-	-	0.279661017	0.224576271	NA	1.125917794	1.668487824	10.97399194	68.92714556	60.4727	67.5107	0	0	5	0	0.394753366	0.000499059	6.66E-04	0.940528826	0.426385081	1.023783422	1.920549844	0.480084458	2.400503061	0.2047	[-0.2336,0.4055]	0.3127	-
T	T	44	28	-	-	-	-	-	-	-	-	-	0.069767442	0.005813953	NA	1.153742932	1.892779074	5.64195492	71.01795056	62.9386	70.0454	0	0	5	0	9.56E-17	4.85E-12	4.52E-11	0	0	0	0	0	0	-0.7239	[-0.7585,-0.7016]	0.04892	-
I	I	45	29	-	-	-	-	-	-	-	-	-	0.467005076	0.065989848	NA	0.914847813	1.987401736	11.38651948	71.71200864	63.9264	71.5711	0	0	5	0	0.134668256	1.35E-07	3.29E-07	0.147006111	0	0	0	0.479014062	0.478997484	-0.503	[-0.6622,-0.4626]	0.1369	-
T	T	46	30	-	-	-	-	-	-	-	-	-	0.558139535	0.034883721	NA	0.794477178	1.87421054	14.76253068	74.29365708	66.1786	74.1021	0	0	5	0	0.344627081	0.000129476	1.89E-04	0.168373088	0.276429786	0.136099939	0.999846132	2.498819868	3.498686839	-0.1646	[-0.4626,-0.0741]	0.2038	-
D	D	47	31	N	N	-	-	-	-	-	-	-	0.341968912	0.321243523	NA	0.889817571	1.65661166	10.89501436	73.25157911	64.7216	72.4823	0	0	5	0	0.742998944	0.092867678	1.02E-01	2.143055831	0.66163095	1.923030119	2.24445361	2.244453381	4.488907278	0.5897	[0.1314,0.7959]	0.314	-
D	D	48	32	-	-	-	-	-	-	-	-	-	0.585492228	0.398963731	NA	0.852450915	1.455029207	15.92707714	70.10689773	61.3445	69.2622	0	0	5	0	0.145157824	9.49E-09	3.18E-08	0.192701649	0.233038683	0.311763929	0.897848982	0.448932214	1.3467897	-0.3621	[-0.5448,-0.2336]	0.1872	-
Q	Q	49	33	-	-	-	-	P	-	-	-	-	0.435555556	0.435555556	NA	0.935295325	1.411234562	13.27093411	71.36903322	62.3676	69.6556	0	0	5	0	1.138226213	0.295741314	3.06E-01	1.10468835	1.845090679	1.807198409	5.877030066	6.610634243	12.48734541	0.8871	[0.4055,1.434]	0.3837	-
I	I	50	34	-	N	-	-	-	EG1	-	-	-	0.106598985	0.106598985	NA	1.018722662	1.684453329	7.304403438	74.14917087	65.255	71.9745	0	1	5	0	0.314324871	7.81E-05	1.19E-04	0.806592233	0.432728467	1.118890041	0.958609968	0.958425617	1.916963554	-0.21	[-0.4626,-0.0741]	0.2005	-
E	E	51	35	-	-	-	-	-	-	-	-	-	0.197309417	0.197309417	NA	1.112292857	1.424260152	12.12056181	74.9569584	65.9546	71.944	0	0	5	0	5.84E-16	2.36E-13	4.78E-12	0	0	0	0	0	0	-0.7106	[-0.7571,-0.7016]	0.06793	-
V	V	52	36	-	-	-	-	-	EG1	-	-	-	0	0	NA	1.296354641	1.804492736	4.869102272	74.99147919	66.2918	71.6032	0	1	4	0	0.081247351	1.55E-09	6.52E-09	0.044834257	0	0	0	0	0	-0.5721	[-0.7016,-0.5448]	0.1183	-
T	T	53	37	-	-	-	-	-	-	-	-	-	0.104651163	0.104651163	NA	1.2161311	1.661047802	8.515339522	75.65948794	66.9434	71.4711	0	0	4	0	3.18E-16	4.85E-12	4.52E-11	0	0	0	0	0	0	-0.7239	[-0.7585,-0.7016]	0.04892	-
N	N	54	38	-	-	-	-	-	-	-	-	-	0.461538462	0.461538462	NA	1.134934767	1.427501338	12.83411034	72.13160225	63.5592	67.8494	0	0	5	0	0.041177206	1.21E-10	7.82E-10	0.071267117	0	0	0	0.448896863	0.44889503	-0.6505	[-0.73,-0.6105]	0.08877	G
A	A	55	39	-	-	-	-	-	-	-	-	-	0.124031008	0.124031008	NA	1.199250141	1.706324171	2.022217411	68.79847508	60.3954	64.9835	0	0	4	0	3.18E-16	1.71E-13	3.86E-12	0	0	0	0	0	0	-0.7216	[-0.7585,-0.7016]	0.05219	-
T	T	56	40	-	-	-	-	-	-	-	-	-	0.331395349	0.331395349	NA	1.088544434	1.549293409	8.369790569	65.34824155	57.1107	61.4202	0	0	4	0	0.086097212	5.72E-09	1.99E-08	0.120430188	0.138186377	0.194783733	0	0.499992348	0.499994678	-0.5846	[-0.7016,-0.5448]	0.1103	-
E	E	57	41	-	-	-	-	-	-	-	-	-	0.192825112	0.192825112	NA	1.121475364	1.561241491	7.924870733	61.92731897	53.5778	58.3669	0	0	4	0	9.68E-17	2.37E-13	4.78E-12	0	0	0	0	0	0	-0.7106	[-0.7571,-0.7016]	0.06793	-
L	L	58	42	-	-	-	-	-	-	-	-	-	0.004975124	0.004975124	NA	1.230284893	1.830560755	2.214450492	59.89325312	51.9864	57.04	0	0	4	0	0.077635952	7.97E-06	1.40E-05	0.082412263	0	0	0	0.813416128	0.813467049	-0.5597	[-0.7016,-0.4626]	0.1632	-
V	V	59	43	-	-	-	-	-	-	-	-	-	0.005747126	0.005747126	NA	1.277354141	1.733661651	2.77806359	56.69600104	48.5177	54.0168	0	0	4	0	0.121900762	1.65E-08	4.75E-08	0.169650753	0	0	0	0.499994167	0.499995943	-0.4971	[-0.6622,-0.4626]	0.14	-
Q	Q	60	44	-	-	C	-	-	-	-	-	-	0.053333333	0.053333333	NA	1.218445436	1.595924992	8.169508394	54.28661436	46.0244	50.8529	0	0	4	0	5.84E-16	1.11E-08	3.43E-08	0	0	0	0	0	0	-0.7149	[-0.7585,-0.7016]	0.06179	-
S	S	61	45	-	-	C	-	P	-	-	P	P	0.477419355	0.477419355	NA	1.086087695	1.418601221	12.02639715	53.10285434	44.2674	49.6636	0	0	4	0	1.684685614	0.000514633	6.85E-04	2.925427437	2.423902884	4.241359232	6.740766003	10.33603503	17.07683135	3.102	[1.434,3.268]	0.5272	G
S	S	62	46	-	-	C	-	-	-	-	-	-	0.470967742	0.470967742	NA	0.97385115	1.279678813	16.25361538	51.69672399	42.7	47.2296	0	0	4	0	0.288104947	6.34E-05	9.77E-05	0.22782926	0.308137603	0.245551716	0.499982566	0.999954133	1.499936223	-0.3377	[-0.5448,-0.2336]	0.1652	-
S	S	63	47	-	-	C	-	-	-	-	-	-	0.238709677	0.238709677	NA	1.064105752	1.556684671	8.328539929	48.95662383	40.1792	43.9056	0	0	4	0	0.609807332	0.037112639	4.22E-02	1.4572455	0.355848356	0.856908901	1.127016486	2.816420337	3.943465782	-0.009944	[-0.3606,0.1314]	0.2209	-
T	T	64	48	-	C	C	-	-	-	-	-	-	0.639534884	0.639534884	NA	0.91770584	1.272401503	13.6174803	48.53753069	39.6656	42.2469	0	0	4	0	0.664503233	0.039944224	4.52E-02	1.392662356	1.071968736	2.264258601	2.769783436	3.643624826	6.402431078	0.4067	[-0.0741,0.4055]	0.2862	-
G	G	65	49	-	-	-	-	P	-	-	-	-	0.259615385	0.259615385	NA	1.030073475	1.38130661	3.774151132	45.01991225	35.9862	39.18	0	0	5	0	0.706049329	0.045463011	5.11E-02	1.312469024	0.648113708	1.214069414	1.498735643	3.492477244	4.991240509	2.484	[0.7959,3.268]	0.9274	-
K	K	66	50	-	C	C	C	P	-	-	P	P	0.351694915	0.351694915	NA	1.133219731	1.171815172	11.42440871	43.50343004	35.075	37.0184	0	2	5	0	1.422049859	0.020399561	2.35E-02	1.875655972	1.934938729	2.572793536	4.365392289	5.783243138	10.14045249	3.265	[1.434,3.268]	0.08253	-
I	I	67	51	-	-	C	-	-	-	-	-	-	0	0	NA	1.271762468	1.657515482	2.761306623	42.01276532	34.3683	36.0778	0	0	5	0	0.105370548	4.99E-10	2.48E-09	0.08490154	0.112780176	0.091577304	0.355802393	0.355668724	0.711418793	-0.5032	[-0.6622,-0.4626]	0.1368	-
C	C	68	52	-	-	-	-	-	-	-	-	-	0.053892216	0.053892216	NA	1.189645106	1.514863314	0.93714489	43.97559589	36.9469	37.3398	0	0	7	0	0.039799023	5.23E-11	3.80E-10	0.026214788	0	0	0	0	0	-0.5271	[-0.7016,-0.4626]	0.1898	-
N	N	69	53	C	C	C	C	-	EG1	-	P	P	0.297435897	0.297435897	NA	1.087039745	1.179232045	9.544352723	42.10886786	35.8683	35.1037	0	2	6	0	1.789885057	0.000121969	1.79E-04	8.383494247	2.260979817	10.66956633	5.387600694	8.084005375	13.4720214	3.268	[1.434,3.268]	0.01816	-
N	N	70	54	C	C	C	C	-	EG1	-	-	-	0.425641026	0.425641026	NA	1.074187923	1.119147175	12.24382351	44.84549972	39.1138	38.1666	0	2	7	0	0.41295613	0.000168364	2.41E-04	0.273446453	0.441737303	0.29476704	0.898150628	4.041671485	4.939823444	-0.01153	[-0.3606,0.1314]	0.2205	-
P	P	71	55	-	-	-	-	-	-	-	-	-	0.352201258	0.352201258	NA	0.994560318	1.339409433	10.277961	45.67303511	40.4396	39.7192	0	0	7	0	0.041968508	1.85E-10	1.12E-09	0.046926892	0	0	0	0.5	0.5	-0.5747	[-0.73,-0.5448]	0.1509	-
H	H	72	56	-	-	-	-	-	-	-	-	-	0.066964286	0.066964286	NA	1.109444511	1.584235055	7.609577051	42.28288735	37.2334	37.2298	0	0	7	0	0.3219603	4.07E-05	6.36E-05	0.175666259	0.258194811	0.14196768	0.448904829	1.795884173	2.24475458	-0.06566	[-0.3606,0.1314]	0.2378	-
R	R	73	57	-	-	E	E	P	-	-	-	-	0.51459854	0.51459854	NA	1.103616108	1.19741056	12.85477589	39.19768416	34.566	33.736	0	0	7	0	1.012647809	0.480030833	4.84E-01	0.716833605	1.232799788	0.87952832	4.502344898	5.156841433	9.630528655	0.7059	[0.1314,0.7959]	0.3656	-
I	I	74	58	-	N	-	-	-	-	-	-	-	0.14213198	0.14213198	NA	1.219442875	1.510902337	3.055755549	37.0566743	31.583	31.5477	0	0	7	0	0.404397932	0.00070887	9.29E-04	0.339507048	0.144202826	0.121998991	0.479305006	3.354937268	3.834282973	-0.06385	[-0.3606,0.1314]	0.2256	-
L	L	75	59	-	-	E	-	-	-	-	-	-	0.089552239	0.089552239	NA	1.20865564	1.511389206	6.674171473	33.38254863	28.1074	27.8499	0	0	7	0	0.36543568	0.000320217	4.42E-04	0.683350696	0.439919002	0.829004835	0.499986653	2.999699536	3.499727749	0.374	[-0.0741,0.7959]	0.3888	-
D	D	76	60	-	-	-	-	-	-	-	-	-	0.212435233	0.212435233	NA	1.173182529	1.444432433	5.702967988	32.25691233	25.8356	26.2916	0	0	6	0	2.73E-16	5.90E-14	1.59E-12	0	0	0	0	0	0	-0.7149	[-0.7585,-0.7016]	0.06176	-
G	G	77	61	-	-	-	-	-	-	-	-	-	0	0	NA	1.261323157	1.622580707	1.165895495	28.62110706	22.2326	23.6843	0	0	6	0	5.84E-16	1.94E-14	6.27E-13	0	0	0	0	0	0	-0.6907	[-0.7571,-0.6622]	0.09627	-
I	I	78	62	-	E	E	E	P	-	-	-	-	0.340101523	0.340101523	NA	1.072589309	1.304771052	11.60213639	28.66194578	21.1621	22.3431	0	0	6	0	0.818014801	0.170920665	1.83E-01	0.587741092	1.00222687	0.725665146	2.3696822	3.313290163	5.682150479	1.272	[0.4055,1.434]	0.3432	-
D	D	79	63	N	E	E	E	-	-	-	-	-	0.310880829	0.310880829	NA	1.091824446	1.258855324	12.39391664	25.23069799	17.3353	19.6533	0	0	8	0	0.082367662	2.15E-09	8.69E-09	0.050833154	0	0	0	0.897804914	0.897797842	-0.5775	[-0.7016,-0.5448]	0.1148	G
C	C	80	64	-	-	-	-	-	-	-	-	-	0.017964072	0.017964072	NA	1.280157987	1.701489527	0.725544104	23.85401458	17.2223	20.2018	0	0	8	0	0.039794306	5.21E-11	3.80E-10	0.061846666	0	0	0	0.479318931	0.479303514	-0.5272	[-0.7016,-0.4626]	0.1898	-
T	T	81	65	-	-	-	-	-	-	-	-	-	0.156976744	0.156976744	NA	1.309155832	1.772188133	9.463533694	24.32668079	18.135	23.0119	0	0	6	2	0.086099707	5.73E-09	1.99E-08	0.164688216	0	0	0	0.999994384	0.999996094	-0.5846	[-0.7016,-0.5448]	0.1103	-
L	L	82	66	-	-	-	-	-	-	-	-	-	0	0	NA	1.367155734	1.909139881	3.379844419	25.20266386	20.6351	24.4486	0	0	6	3	0.15544766	7.94E-05	1.19E-04	0.174579971	0	0	0	0.814141121	0.814262348	-0.4257	[-0.6622,-0.3606]	0.211	-
I	I	83	67	-	N	E	E	-	-	-	-	-	0	0	NA	1.355725009	1.930749915	3.861235663	22.15401225	18.523	23.5982	0	0	6	1	0.210661531	1.54E-07	3.65E-07	0.509534361	0.338408245	0.824993168	0.711277914	0.711076371	1.422275372	-0.2832	[-0.5448,-0.2336]	0.1866	-
D	D	84	68	-	-	-	-	-	-	-	-	-	0	0	NA	1.376852018	1.818644026	4.955954215	19.80926574	15.7477	19.8423	0	0	6	1	9.56E-17	5.90E-14	1.59E-12	0	0	0	0	0	0	-0.7149	[-0.7585,-0.7016]	0.06176	-
A	A	85	69	-	-	-	-	-	-	-	-	-	0.046511628	0.046511628	NA	1.409130687	1.747832679	3.779544735	22.04413701	18.7834	20.0678	0	0	5	2	0.188798933	1.51E-07	3.58E-07	0.162443822	0	0	0	1.499953526	1.499967677	-0.3487	[-0.5448,-0.2336]	0.175	-
L	L	86	70	-	-	-	-	-	EG1	-	-	-	0.004975124	0.004975124	NA	1.387596897	1.898019154	2.56322641	21.93196472	20.3089	22.1952	0	1	5	1	6.73E-16	1.99E-07	4.67E-07	0	0	0	0	0	0	-0.6926	[-0.7571,-0.6622]	0.0936	-
L	L	87	71	-	-	-	-	-	-	-	-	-	0.004975124	0.004975124	NA	1.388900732	1.888478549	3.487295931	18.16459584	17.5566	19.9505	0	0	5	0	2.29E-16	9.93E-08	2.50E-07	0	0	0	0	0	0	-0.6926	[-0.7571,-0.6622]	0.0936	-
G	G	88	72	-	-	-	-	-	-	-	-	-	0	0	NA	1.392618701	1.722947131	0.000429035	17.96602575	17.093	16.8007	0	0	5	0	5.84E-16	1.98E-14	6.27E-13	0	0	0	0	0	0	-0.6907	[-0.7571,-0.6622]	0.09627	-
D	D	89	73	-	-	-	-	-	-	-	-	-	0.005181347	0.005181347	NA	1.34008242	1.711290139	4.959744085	16.27854821	13.6166	14.6458	0	0	4	0	0.036271202	4.80E-12	4.52E-11	0.033815395	0	0	0	0	0	-0.6275	[-0.73,-0.6105]	0.1077	-
P	P	90	74	-	-	-	-	-	-	-	-	-	0.150943396	0.150943396	NA	1.163801658	1.483785826	5.747594887	16.91769983	14.5512	11.5544	0	0	4	0	9.56E-17	2.61E-12	2.84E-11	0	0	0	0	0	0	-0.6975	[-0.7571,-0.6622]	0.08654	-
H	H	91	75	-	-	E	E	P	-	-	-	-	0.25	0.25	NA	1.041768573	1.475993733	12.13305032	19.70979846	14.9863	12.6469	0	0	8	3	0.46077663	0.00600801	7.27E-03	0.324298251	0.544325363	0.386033021	1.839302363	2.579914635	4.444485568	-0.02106	[-0.3606,0.1314]	0.2531	-
C	C	92	76	-	-	-	-	-	-	-	-	-	0	0	NA	1.245418738	1.743242314	0.429729802	21.28030077	17.1006	16.0419	0	0	6	3	3.18E-16	6.98E-13	1.13E-11	0	0	0	0	0	0	-0.6819	[-0.7571,-0.6622]	0.1088	-
D	D	93	77	-	-	-	-	-	-	-	-	-	0.119170984	0.119170984	NA	1.166511966	1.4908366	11.39736079	21.42445597	19.2682	15.5552	0	0	6	0	0.108843135	1.13E-09	4.89E-09	0.156646975	0	0	0	0	0	-0.4506	[-0.6105,-0.3606]	0.1649	-
V	V	94	78	N	E	E	E	P	-	-	-	-	0.672413793	0.672413793	NA	0.974530819	1.169704869	12.57884961	24.94950848	21.8678	17.1134	0	0	6	3	0.843338603	0.190675115	2.02E-01	0.904803108	0.975880494	1.05502832	1.492385378	5.490321704	6.980596263	3.178	[1.434,3.268]	0.3988	-
F	F	95	79	-	-	-	-	-	-	-	-	-	0.0625	0.0625	NA	1.160027966	1.534649921	5.228075096	25.86504375	22.8638	20.2211	0	0	7	4	0.559371382	0.013035448	1.53E-02	1.294693544	0.299539377	0.698632545	0.448947285	2.245605889	2.6944095	0.9612	[0.4055,1.434]	0.4485	-
Q	Q	96	80	-	-	E	-	-	-	-	-	-	0.351111111	0.351111111	NA	1.12985726	1.350673229	14.20914844	25.02949862	23.8583	20.3019	0	0	7	0	0.255342568	0.000217048	3.06E-04	0.18179701	0.284576301	0.204174555	0.706033267	1.413043095	2.119118912	-0.3619	[-0.5448,-0.2336]	0.1872	-
N	N	97	81	-	E	E	E	-	-	-	-	-	0.435897436	0.435897436	NA	1.116821241	1.225796511	10.57231295	28.05462483	27.3034	23.9603	0	0	7	0	0.329735898	6.23E-05	9.63E-05	0.158187398	0.132223466	0.06392361	0	2.693509957	2.693459746	-0.1402	[-0.3606,-0.0741]	0.2122	-
E	E	98	82	-	-	E	E	-	N	-	-	-	0.30044843	0.30044843	NA	1.118027866	1.307322152	12.20275859	29.94903344	27.6864	25.1253	0	2	7	0	0.174625177	5.40E-07	1.13E-06	0.298163168	0	0	0	1.476695127	1.476738661	-0.303	[-0.5448,-0.2336]	0.215	-
T	T	99	83	N	E	E	E	P	N	-	-	-	0.255813953	0.255813953	NA	1.155752659	1.355583991	12.94374978	32.77488665	30.1642	28.7604	0	2	7	0	0.425652853	0.00084063	1.09E-03	0.312503174	0.544534785	0.402916194	1.433587469	2.392677557	3.826643163	0.2916	[-0.0741,0.4055]	0.3243	-
W	W	100	84	-	-	-	-	-	-	-	-	-	0.010526316	0.010526316	NA	1.257953294	1.756805429	3.592604685	34.74467537	30.9998	30.8228	0	0	7	0	1	1	1.00E+00	0	0	0	0	0	0	-0.6306	[-0.7571,-0.6105]	0.1821	-
D	D	101	85	-	-	-	-	-	-	-	-	-	0.264248705	0.264248705	NA	1.279455269	1.454470932	9.777700409	37.62252842	33.4751	34.2907	0	0	7	0	0.072552386	9.60E-11	6.47E-10	0.096812839	0	0	0	0.897793682	0.89779003	-0.5389	[-0.7016,-0.4626]	0.1393	-
L	L	102	86	-	-	E	-	-	-	-	-	-	0	0	NA	1.388914929	1.784477153	1.877845544	36.19726206	31.0494	32.9901	0	0	7	0	3.18E-16	1.82E-11	1.53E-10	0	0	0	0	0	0	-0.6926	[-0.7571,-0.6622]	0.0936	-
F	F	103	87	-	-	E	-	-	-	-	-	-	0	0	NA	1.405001272	1.791109256	3.362679789	32.60884282	27.2405	29.4826	0	0	4	0	0.046506138	1.81E-09	7.42E-09	0.201408304	0	0	0	0.448927915	0.448916627	-0.5509	[-0.7016,-0.4626]	0.1704	-
V	V	104	88	-	-	E	-	-	-	-	-	-	0	0	NA	1.360594531	1.674468456	3.177452932	32.81325333	26.1256	29.1866	0	0	5	0	0.652121798	0.033008762	3.77E-02	0.810629243	0.523118549	0.655275996	1.999600153	2.499227499	4.49875895	0.4789	[0.1314,0.7959]	0.3042	-
E	E	105	89	-	-	-	-	-	-	-	-	-	0.067264574	0.067264574	NA	1.313041078	1.790552098	6.04573807	29.97745562	22.7181	27.2412	0	0	5	0	0.038163989	1.84E-11	1.53E-10	0.038963269	0	0	0	0	0	-0.6143	[-0.73,-0.5448]	0.1185	-
R	R	106	90	-	-	-	-	-	-	-	-	-	0.087591241	0.087591241	NA	1.174009124	1.489472996	4.958443358	30.16827352	21.6837	26.4957	0	0	4	3	6.73E-16	4.78E-12	4.52E-11	0	0	0	0	0	0	-0.7142	[-0.7585,-0.7016]	0.06283	-
S	S	107	91	-	C	E	-	-	-	-	-	-	0.625806452	0.625806452	NA	0.969509795	1.306270109	13.66598595	29.6050154	20.1586	26.9673	0	0	6	3	0.344008465	2.13E-05	3.52E-05	0.458819401	0	0	0	3.5912244	3.591194668	-0.07917	[-0.3606,0.1314]	0.2098	-
K	K	108	92	-	C	E	E	P	-	-	-	-	0.521186441	0.521186441	NA	0.911723486	1.206476763	15.1951723	27.66895826	17.8968	23.6594	0	0	7	0	0.742512901	0.098717584	1.08E-01	1.345156524	0.562077588	1.026103466	1.927368954	3.369123357	5.296140527	0.9868	[0.4055,1.434]	0.3955	-
A	A	109	93	-	-	-	-	-	-	-	-	-	0.19379845	0.19379845	NA	1.132738105	1.532240435	7.61839863	24.85767687	16.1445	21.644	0	0	7	1	0.264276218	3.31E-06	6.13E-06	0.311681772	0	0	0	2	2	-0.1997	[-0.4626,-0.0741]	0.2042	-
F	F	110	94	-	-	E	E	-	-	-	P	P	0.395833333	0.395833333	NA	1.00849599	1.295469871	12.34690585	21.31704788	12.347	19.2406	0	0	8	3	1.416228019	0.041223301	4.65E-02	13.26688435	0.812616064	7.671344982	0.987840391	6.396715451	7.389322172	3.251	[1.434,3.268]	0.1763	-
S	S	111	95	-	-	-	-	-	-	-	-	-	0.264516129	0.264516129	NA	1.096522423	1.652774696	11.8791849	17.77138965	10.1469	17.4312	0	0	8	3	9.56E-17	1.21E-14	5.71E-13	0	0	0	0	0	0	-0.7264	[-0.7585,-0.7016]	0.04528	-
N	N	112	96	-	-	D	-	-	-	-	-	-	0.384615385	0.384615385	NA	1.071365409	1.305825691	12.53583009	15.23899112	8.00806	13.8798	0	0	8	1	0.660491014	0.037648848	4.27E-02	1.02607633	0.530064202	0.829772351	1.795598759	3.142975633	4.93863774	0.4427	[-0.0741,0.7959]	0.2949	-
C	C	113	97	-	-	-	-	-	-	-	-	-	0.005988024	0.005988024	NA	1.252209801	1.791945063	0.526056974	12.14298427	8.12624	13.6687	0	0	9	0	9.56E-17	6.98E-13	1.13E-11	0	0	0	0	0	0	-0.6819	[-0.7571,-0.6622]	0.1088	-
Y	Y	114	98	-	-	-	-	-	-	-	-	-	0.015209125	0.015209125	NA	1.221910754	1.730902143	3.600662604	9.611072766	7.89083	15.9137	0	0	11	0	0.051734272	1.53E-08	4.51E-08	0.120961318	0	0	0	0.499984633	0.499989312	-0.5412	[-0.7016,-0.4626]	0.1783	-
P	P	115	99	-	-	-	-	-	-	-	-	-	0.031446541	0.031446541	NA	1.160193694	1.702218174	4.862323784	11.82266341	7.71446	19.1461	0	0	11	0	0.041967396	1.85E-10	1.12E-09	0.058802905	0	0	0	0.5	0.5	-0.5747	[-0.73,-0.5448]	0.1509	-
Y	Y	116	100	-	-	-	-	-	-	-	-	-	0.152091255	0.117870722	NA	1.228035933	1.819320952	3.002134573	13.9077944	11.4714	21.9365	0	0	12	0	0.051743629	1.54E-08	4.51E-08	0.224145387	0	0	0	0.499945989	0.499962434	-0.5412	[-0.7016,-0.4626]	0.1783	-
D	D	117	101	-	-	-	-	-	-	-	-	-	0.383419689	0.129533679	NA	1.139546075	1.894477491	14.47416656	17.34716891	14.5514	25.4671	0	0	14	0	0.145953988	1.08E-08	3.43E-08	0.252070135	0.236174957	0.411010335	0.450771227	0.898663365	1.349307251	-0.3592	[-0.5448,-0.2336]	0.1885	-
V	V	118	102	-	-	D	-	-	-	-	-	-	0.063218391	0.063218391	NA	1.210967289	1.934053358	3.713659444	19.98577124	18.0291	27.6059	0	0	14	0	0.081274412	1.56E-09	6.52E-09	0.083361783	0	0	0	0.499966315	0.499976571	-0.572	[-0.7016,-0.5448]	0.1183	-
P	P	119	103	-	-	D	-	-	-	-	-	-	0.308176101	0.308176101	NA	1.033171972	1.896215099	13.16329774	22.51887422	20.9406	31.2619	0	0	15	0	0.167993947	2.44E-07	5.66E-07	0.149776707	0.134727917	0.121045206	0.500048945	1.500651097	2.000663351	-0.2038	[-0.4626,-0.0741]	0.2617	-
D	D	120	104	-	-	-	-	-	-	-	-	-	0.528497409	0.461139896	NA	1.040623066	1.945864766	6.854525182	25.7475747	23.3706	33.0726	0	0	16	0	0.108845992	1.13E-09	4.89E-09	0.314216998	0	0	0	1.346672029	1.346672183	-0.4507	[-0.6105,-0.3606]	0.1649	-
Y	Y	121	105	-	-	-	-	-	-	-	-	-	0.285171103	0.285171103	NA	1.182558664	1.848712611	8.606954255	24.34297744	20.9646	30.0607	0	0	16	0	0.207012392	1.11E-05	1.91E-05	1.794007103	0.166120424	1.450696695	0.499982473	0.999706908	1.499678201	-0.1031	[-0.4626,0.1314]	0.3093	-
A	A	122	106	-	-	-	-	P	-	-	-	-	0.457364341	0.279069767	NA	1.141426839	1.945278187	13.29790605	27.98439861	23.8675	32.6173	0	0	14	3	0.568696268	0.007995116	9.57E-03	0.563020057	0.608712872	0.607293324	2	2.5	4.5	0.3983	[-0.0741,0.4055]	0.2933	-
S	S	123	107	-	-	-	-	-	-	-	-	-	0.309677419	0.012903226	NA	1.145225103	2.046342546	14.14161048	28.95461281	26.2426	34.0184	0	0	13	0	0.048050536	3.57E-09	1.32E-08	0.06337121	0.154690234	0.205581251	0.5	0	0.500010706	-0.6623	[-0.7483,-0.6105]	0.07909	-
L	L	124	108	-	-	-	-	-	-	-	-	-	0	0	NA	1.268034535	1.979518917	2.195687714	26.26172623	24.2362	30.7993	0	0	10	3	3.18E-16	1.83E-11	1.53E-10	0	0	0	0	0	0	-0.6926	[-0.7571,-0.6622]	0.0936	-
R	R	125	109	-	-	E	-	-	-	-	-	-	0.01459854	0.01459854	NA	1.329424749	1.924235584	5.077524036	27.13276724	23.6016	29.8354	0	0	7	0	0.106598436	6.68E-10	3.23E-09	0.071341586	0	0	0	0.975151445	0.975107772	-0.4453	[-0.6105,-0.3606]	0.1677	-
S	S	126	110	N	-	-	-	-	-	-	-	-	0.264516129	0.032258065	NA	1.283381248	2.022856099	10.15237347	30.76342001	27.2818	33.3635	0	0	4	3	9.56E-17	9.95E-10	4.54E-09	0	0	0	0	0	0	-0.7264	[-0.7585,-0.7016]	0.04528	-
L	L	127	111	-	-	-	-	-	-	-	-	-	0.184079602	0.029850746	NA	1.241684562	1.943931595	5.923318601	30.784727	28.7129	33.6719	0	0	2	0	0.155418055	7.93E-05	1.19E-04	0.360696569	0.249571644	0.583694792	0	0.814455646	0.814509305	-0.4258	[-0.6622,-0.3606]	0.211	-
V	V	128	112	-	-	-	-	-	-	-	-	-	0.017241379	0.017241379	NA	1.359337588	1.919417436	5.13956668	28.89151384	26.7932	30.4163	0	0	2	0	0.818533411	0.177514959	1.89E-01	3.05164619	0.79092984	2.971515934	1.49927665	3.498457234	4.997732953	0.7835	[0.1314,0.7959]	0.3501	-
A	A	129	113	-	-	-	-	-	-	-	-	-	0	0	NA	1.418201889	1.965633431	1.834639854	31.16977619	27.703	31.4071	0	0	1	0	3.18E-16	1.71E-13	3.86E-12	0	0	0	0	0	0	-0.7216	[-0.7585,-0.7016]	0.05219	-
S	S	130	114	-	-	-	-	-	EG4	-	-	-	0.258064516	0.251612903	NA	1.326594823	1.825524664	12.85429158	34.17562901	31.2943	34.8204	0	1	1	0	0.166404464	5.71E-06	1.03E-05	0.131667389	0.535777284	0.427209881	1.127727295	0	1.127019147	-0.5327	[-0.6622,-0.4626]	0.1209	-
S	S	131	115	-	-	-	-	-	EG4	-	-	-	0.058064516	0.058064516	NA	1.293588372	1.753737527	5.95858881	33.17946569	31.443	33.5826	0	1	1	1	5.84E-16	7.42E-11	5.19E-10	0	0	0	0	0	0	-0.7264	[-0.7585,-0.7016]	0.04528	-
G	G	132	116	-	-	-	-	-	-	-	-	-	0.048076923	0.048076923	NA	1.33494035	1.790502049	0.024924524	33.28415464	30.7279	31.8956	0	0	1	0	9.56E-17	5.83E-15	4.80E-13	0	0	0	0	0	0	-0.6907	[-0.7571,-0.6622]	0.09627	-
T	T	133	117	-	-	D	-	-	-	-	-	-	0.023255814	0.023255814	NA	1.277176019	1.596540526	6.409294542	31.0223612	29.3574	29.1681	0	0	1	0	0.086255165	5.96E-09	2.06E-08	0.071447312	0.138872719	0.115916093	0.499163476	0.499877161	0.999319258	-0.5843	[-0.7016,-0.5448]	0.1105	-
L	L	134	118	-	-	-	-	-	-	-	-	-	0.009950249	0.009950249	NA	1.301945042	1.685405148	3.446954726	27.4567416	26.4136	25.8081	0	0	1	0	0.232895403	0.000455298	6.11E-04	0.235978436	0	0	0	0.813736915	0.813984074	-0.292	[-0.5448,-0.0741]	0.2497	-
E	E	135	119	-	-	-	-	-	-	-	-	-	0.183856502	0.183856502	NA	1.164453373	1.376379325	13.81821438	28.77831434	28.9794	26.7709	0	0	1	0	0.076329783	3.50E-10	1.82E-09	0.037403242	0	0	0	0.483374181	0.483290003	-0.517	[-0.6622,-0.4626]	0.1532	-
F	F	136	120	-	-	-	-	-	-	-	-	-	0.075	0.075	NA	1.173671364	1.583969271	7.638654883	26.11638623	27.6677	25.272	0	0	1	0	2.73E-16	2.79E-11	2.10E-10	0	0	0	0	0	0	-0.6897	[-0.7571,-0.6622]	0.09773	-
I	I	137	121	-	-	D	D	P	EG2	-	-	-	0.314720812	0.314720812	NA	1.01952265	1.306066704	13.08597879	26.84455672	29.869	26.5298	0	1	1	0	1.083570732	0.343487955	3.53E-01	3.44078808	1.481149158	4.739588964	3.652113075	4.529900145	8.173032342	1.185	[0.4055,1.434]	0.3326	-
T	T	138	122	A	C	A	A	P	EG2	-	-	-	0.569767442	0.569767442	NA	1.025684975	1.215778532	13.92232621	24.27176252	28.5681	24.7415	0	1	1	0	0.8316274	0.197942037	2.09E-01	1.196168376	0.807990754	1.170949732	2.738362848	4.056942102	6.787030331	0.7452	[0.1314,0.7959]	0.3397	-	Probably wrong in 1987
E	E	139	123	-	-	-	-	-	EG2	-	-	-	0.130044843	0.130044843	NA	0.979869406	1.492557628	6.127572548	25.02117834	30.5427	27.2813	0	1	1	0	9.56E-17	2.36E-13	4.78E-12	0	0	0	0	0	0	-0.7106	[-0.7571,-0.7016]	0.06793	-
G	G	140	124	-	N	A	A	P	EG2	-	-	-	0.663461538	0.663461538	NA	0.834352664	1.1268203	14.57970352	24.5788592	31.4365	27.492	0	1	2	0	1.145811504	0.22272359	2.34E-01	0.714420535	0.891895719	0.560436782	2.709403602	9.456330544	12.16852656	1.374	[0.7959,1.434]	0.2107	-
F	F	141	125	-	-	-	-	-	-	-	-	-	0.091666667	0.091666667	NA	0.961105512	1.561687031	5.225638749	22.57108046	30.0487	27.782	0	0	2	1	5.11E-17	2.78E-11	2.10E-10	0	0	0	0	0	0	-0.6897	[-0.7571,-0.6622]	0.09773	-
T	T	142	126	N	B	A	A	P	EG2	-	-	-	0.563953488	0.563953488	NA	0.854861098	1.042389283	16.38864829	22.31045783	31.0461	28.5119	0	1	2	0	0.164004015	1.51E-07	3.58E-07	0.354909043	0.131624216	0.287042325	0.448890722	0.448896008	0.897788872	-0.4297	[-0.6105,-0.3606]	0.1552	G	Probably wrong in 1987
W	W	143	127	-	-	-	-	-	-	-	-	-	0.042105263	0.042105263	NA	0.96014578	1.555942589	1.59338406	19.31162328	28.7586	27.332	0	0	4	0	0.073558825	3.98E-06	7.30E-06	72995.6088	0	0	0	0	0	-0.3717	[-0.6622,-0.2336]	0.3167	-
T	T	144	128	-	M	B	-	P	-	-	P	P	0.645348837	0.645348837	NA	0.821884583	1.020448597	14.93695256	20.78830388	31.106	29.4135	0	0	4	0	1.331911141	0.064258928	7.13E-02	1.348584345	1.383958239	1.412090778	3.495796383	4.994634108	8.490547096	1.362	[0.7959,1.434]	0.2293	-
G	G	145	129	-	B	B	-	-	-	-	-	-	0.326923077	0.326923077	NA	0.837531726	1.146097253	6.016305991	18.95846967	30.0044	28.7645	0	0	5	2	0.034915561	1.67E-12	2.11E-11	0.06685536	0	0	0	0.517263315	0.517288272	-0.554	[-0.7016,-0.4626]	0.1678	-
V	V	146	130	-	-	A	-	-	-	-	-	-	0.08045977	0.08045977	NA	1.044126525	1.431988202	2.26433671	15.28368913	26.2063	25.4731	0	0	5	0	0.08125269	1.55E-09	6.52E-09	0.087549186	0	0	0	0.5	0.5	-0.5721	[-0.7016,-0.5448]	0.1182	-
T	T	147	131	-	-	A	A	P	EG2	-	-	-	0.38372093	0.38372093	NA	0.97619241	1.134945795	13.94911539	12.96991025	23.8102	21.8209	0	1	6	0	0.391337755	0.000403194	5.47E-04	0.316329715	0.271462055	0.22248568	0.5	2.249584965	2.74964718	-0.08282	[-0.3606,0.1314]	0.2194	-
Q	Q	148	132	-	A	A	-	-	-	-	-	-	0.342222222	0.342222222	NA	1.029406104	1.257394005	11.49638059	12.86227501	22.3655	19.8161	0	0	6	0	6.73E-16	1.11E-08	3.43E-08	0	0	0	0	0	0	-0.7149	[-0.7585,-0.7016]	0.06179	-
N	N	149	133	A	A	A	A	P	EG2	-	-	-	0.502564103	0.502564103	NA	1.039112701	1.181792166	12.03500179	11.44113039	19.5601	16.336	0	2	6	0	0.449366205	0.001129397	1.45E-03	0.222211346	0.920829772	0.458907461	2.693628922	0.897781353	3.591241357	0.01744	[-0.2336,0.1314]	0.2397	G
G	G	150	134	-	-	-	-	-	-	-	-	-	0.182692308	0.182692308	NA	1.081612872	1.404427015	8.443666997	7.669712117	16.6877	15.5981	0	0	5	0	3.18E-16	1.84E-14	6.27E-13	0	0	0	0	0	0	-0.6907	[-0.7571,-0.6622]	0.09627	-
G	G	151	135	-	M	A	A	-	EG2	-	-	-	0.317307692	0.317307692	NA	1.103775922	1.444854225	13.12518681	6.678111742	13.4781	12.4573	0	2	4	0	0.345414058	0.000134252	1.94E-04	0.814300694	0.838350691	1.991477093	3.002057633	0.998507744	3.996679916	-0.2223	[-0.4626,-0.0741]	0.1959	-
S	S	152	136	-	-	-	-	-	EG2	-	-	-	0.109677419	0.109677419	NA	1.071831039	1.493545686	8.902264384	5.380417118	9.99757	11.6916	0	1	4	0	0.034332229	1.04E-12	1.56E-11	0.02632363	0	0	0	0.448900254	0.448897389	-0.6625	[-0.7483,-0.6105]	0.07895	-
N	N	153	137	A	A	A	A	P	EG2	-	-	-	0.548717949	0.548717949	NA	0.954617247	1.065473354	15.691345	7.954011833	8.27098	9.58024	0	2	4	1	0.339381836	0.000252547	3.53E-04	0.462807863	0.31198182	0.428732986	0.999569025	1.999378899	2.998958332	-0.2383	[-0.4626,-0.0741]	0.1901	-
A	A	154	138	-	-	A	-	-	EG2	-	P	P	0.062015504	0.062015504	NA	1.068406281	1.514088335	4.28458081	8.823097471	5.28076	11.9205	1	1	5	0	2.620668357	4.13E-12	4.41E-11	4.884134676	1.480289152	2.779856762	3.5	20.5	24	3.268	[1.434,3.268]	0.0002027	-
C	C	155	139	-	-	-	-	-	-	-	-	-	0	0	NA	1.222355911	1.658816882	0.080527801	10.36480785	8.48225	10.3335	1	0	8	0	9.56E-17	6.98E-13	1.13E-11	0	0	0	0	0	0	-0.6819	[-0.7571,-0.6622]	0.1088	-
K	K	156	140	-	-	A	-	P	EG2	-	-	-	0.470338983	0.470338983	NA	1.053499551	1.055583168	13.47862585	12.24175491	10.745	6.539	1	2	9	0	1.014286545	0.471299776	4.76E-01	2.45679E+16	1.515765527	3.09286E+14	4.01356792	3.903543505	7.872802659	1.378	[0.7959,1.434]	0.3091	-
R	R	157	141	-	-	-	-	-	-	-	-	-	0.361313869	0.361313869	NA	0.970208568	1.271598759	9.51223758	14.77220175	14.297	6.17283	1	0	9	0	0.177772524	3.81E-08	1.02E-07	0.174466663	0	0	0	0.974654856	0.974741763	-0.2651	[-0.5448,-0.0741]	0.2106	-
G	G	158	142	-	-	A	A	P	EG2	-	P	P	0.615384615	0.615384615	NA	0.748104022	0.951721172	3.825608311	17.43644863	16.268	3.76757	1	3	11	0	1.859974	3.62E-05	5.69E-05	2.18465736	2.617083765	3.096528221	9.578680118	7.543199022	17.1109513	3.268	[1.434,3.268]	0.004249	-
P	P	159	143	A	A	A	A	-	EG2	-	-	-	0.855345912	0.855345912	NA	0.663714119	0.816533941	17.64056622	16.50874793	15.787	NA	1	3	11	0	0.096017924	5.35E-08	1.41E-07	0.05629968	0	0	0	0.500046054	0.500048075	-0.5975	[-0.7016,-0.5448]	0.1021	-
G	G	160	144	A	A	A	A	P	EG2	-	P	P	0.346153846	0.346153846	NA	0.773645576	0.985484211	15.20401102	13.12202973	14.7681	3.83077	1	3	11	0	1.569756379	0.004952539	6.02E-03	1.261995284	2.419154373	1.959706767	5.065882069	5.936525832	10.98792087	2.313	[0.7959,3.268]	0.9197	G
S	S	161	145	A	A	A	A	P	EG2	P	P	P	0.451612903	0.451612903	NA	0.986667652	1.163344003	14.54639063	9.564545313	12.3876	7.16202	1	3	11	3	1.904000776	3.50E-05	5.53E-05	2.287546263	2.104270152	2.548070888	5.017223584	8.177092757	13.19030573	3.261	[1.434,3.268]	0.1191	-
G	G	162	146	A	A	A	A	-	EG2	-	-	-	0.105769231	0.105769231	NA	1.136859188	1.361804065	2.164538428	10.1901926	13.1802	9.06746	1	3	11	4	0.034341561	1.05E-12	1.56E-11	0.059420453	0	0	0	0	0	-0.6625	[-0.7483,-0.6105]	0.07895	-
F	F	163	147	-	-	-	-	-	EG4	-	-	-	0.054166667	0.054166667	NA	1.241931562	1.666116979	2.718133733	10.39581036	13.1365	12.4491	1	1	8	4	9.56E-17	2.79E-11	2.10E-10	0	0	0	0	0	0	-0.6897	[-0.7571,-0.6622]	0.09773	-
F	F	164	148	-	-	-	-	-	EG4	-	-	-	0.008333333	0.008333333	NA	1.335663614	1.81514958	4.024828892	13.50925373	14.7631	14.9436	1	1	8	2	5.84E-16	2.79E-11	2.10E-10	0	0	0	0	0	0	-0.6897	[-0.7571,-0.6622]	0.09773	-
S	S	165	149	-	-	-	-	-	EG4	-	-	-	0.141935484	0.141935484	NA	1.204217097	1.577921004	10.41770022	16.25168908	18.2106	15.396	1	1	8	2	0.103024761	2.72E-10	1.45E-09	0.297440587	0	0	0	0	0	-0.5328	[-0.6622,-0.4626]	0.1209	-
R	R	166	150	-	-	A	-	-	EG4	-	-	-	0.120437956	0.120437956	NA	1.290261674	1.581743545	7.542128247	17.62352291	20.172	19.16	1	2	8	2	0.483659347	0.001471432	1.87E-03	0.348285812	0.35763656	0.259527739	0.999798096	3.992608219	4.993263537	0.4557	[-0.0741,0.7959]	0.331	-
L	L	167	151	-	-	-	-	-	EG4	-	-	-	0	0	NA	1.353322484	1.776642503	3.397090618	14.71541395	18.8561	19.3767	1	2	6	4	1.03E-15	1.19E-07	2.93E-07	0	0	0	0	0	0	-0.6926	[-0.7571,-0.6622]	0.0936	-
N	N	168	152	-	-	A	-	-	EG4	-	-	-	0.015384615	0.015384615	NA	1.278415481	1.535372312	7.920401851	13.09827261	19.6519	19.26	1	2	6	3	0.041174718	1.21E-10	7.82E-10	0.044439829	0	0	0	0	0	-0.6505	[-0.73,-0.6105]	0.08877	-
W	W	169	153	-	-	-	-	-	EG4	-	-	-	0.070175439	0.070175439	NA	1.286482685	1.614669336	3.817415263	9.774200476	17.7464	19.0549	0	2	4	2	1	1	1.00E+00	0	0	0	0	0	0	-0.6306	[-0.7571,-0.6105]	0.1821	-
L	L	170	154	-	-	-	-	-	EG4	-	-	-	0	0	NA	1.226520561	1.62270979	2.431971062	11.09901168	20.7428	21.7038	0	1	5	1	0.073873054	4.23E-06	7.69E-06	0.060481828	0	0	0	0	0	-0.5596	[-0.7016,-0.4626]	0.1632	-
T	T	171	155	B	B	B	B	P	EG3	P	-	-	0.145348837	0.145348837	NA	1.144199706	1.386542284	6.734005039	9.937021352	20.9694	22.4708	0	2	4	3	0.342353537	0.00011621	1.71E-04	0.780060792	0.483945683	1.111139515	1.451164472	1.464059623	2.920217839	-0.3599	[-0.5448,-0.2336]	0.1702	-
K	K	172	156	-	B	B	B	P	EG3	P	-	-	0.305084746	0.305084746	NA	1.072489077	1.122908886	6.180911157	12.45311828	24.0292	25.1257	0	4	3	0	0.887408758	0.288579404	3.00E-01	0.248757343	0.815568198	0.230749117	1.886023178	3.293233099	5.178572344	1.054	[0.4055,1.434]	0.3721	-
S	S	173	157	-	N	B	B	P	EG3	-	P	P	0.35483871	0.35483871	NA	0.886019718	1.050065389	13.82265119	14.78498323	26.5005	25.4734	0	4	3	4	1.944170266	0.001590713	2.00E-03	2.06180563	2.028858668	2.165991143	5.724242164	10.66062025	16.38692943	2.881	[1.434,3.268]	0.7544	-
G	G	174	158	-	B	B	B	P	EG3	P	-	-	0.644230769	0.644230769	NA	0.67211824	0.922241758	4.224074027	16.37115164	28.279	27.2051	0	5	2	5	0.932688566	0.370710275	3.79E-01	0.925851727	1.89993362	1.896049593	4.629119895	3.699146553	8.325920643	1.207	[0.4055,1.434]	0.3388	-
S	S	175	159	-	B	B	B	P	EG3	P	-	-	0.612903226	0.612903226	NA	0.685925324	0.860443951	17.46500952	16.77534571	28.5916	29.4684	0	4	2	7	0.671874002	0.055771702	6.24E-02	6.290765176	1.084788515	10.23789439	1.862026917	3.226773782	5.085744845	1.204	[0.4055,1.434]	0.4785	-
T	T	176	160	-	B	B	B	-	EG3	-	-	-	0.453488372	0.453488372	NA	0.825740181	1.011932696	13.71814328	17.26745944	28.8544	30.376	0	4	2	3	0.218379492	2.97E-06	5.56E-06	0.172958826	0.14020065	0.11189875	0.480339243	1.44069255	1.921055467	-0.2015	[-0.4626,-0.0741]	0.2378	-
Y	Y	177	161	-	-	-	-	-	EG4	-	-	-	0.019011407	0.019011407	NA	1.015861397	1.570487836	3.541225612	16.22568137	27.3184	29.4202	0	2	2	3	0.051746985	1.54E-08	4.51E-08	0.02629974	0	0	0	0.499930536	0.499951686	-0.5412	[-0.7016,-0.4626]	0.1783	-
P	P	178	162	-	-	-	-	-	EG4	-	-	-	0.327044025	0.327044025	NA	0.878844932	1.219222166	12.03680641	19.64014885	30.3566	32.2623	0	2	2	2	0.210858712	1.49E-06	2.94E-06	0.335603399	0.135229047	0.216907816	0.500187636	1.001158066	1.501379358	-0.0873	[-0.3606,0.1314]	0.2864	-
V	V	179	163	-	B	B	B	-	-	-	-	-	0.534482759	0.534482759	NA	0.915153817	1.350285806	14.03998863	21.11963432	30.969	33.7607	0	0	2	0	0.189096406	1.56E-07	3.68E-07	0.167224812	0.121644384	0.108406369	0.49975231	0.999913959	1.49968392	-0.3477	[-0.5448,-0.2336]	0.1754	-
L	L	180	164	N	N	B	B	-	-	-	-	-	0.019900498	0.019900498	NA	1.037307275	1.544535864	4.251858791	20.51377906	29.8906	31.7655	0	0	2	0	0.232341545	0.000616511	8.10E-04	0.142931169	0.534126893	0.339823012	1.633527749	0.818383847	2.453670046	-0.2918	[-0.5448,-0.0741]	0.2498	-
N	N	181	165	-	-	B	-	-	-	-	-	-	0.558974359	0.456410256	NA	0.951942302	1.397760716	11.35139009	23.76791155	32.4832	34.2303	0	0	2	0	0.206058101	9.64E-07	1.95E-06	0.076032136	0	0	0	1.346707344	1.346696744	-0.3591	[-0.5448,-0.2336]	0.1705	G
V	V	182	166	-	-	-	-	-	-	-	-	-	0.143678161	0.143678161	NA	0.973906441	1.456302211	7.485673077	24.46325708	32.5763	33.1967	0	0	2	0	0.2438621	3.44E-06	6.34E-06	0.164727174	0	0	0	1.998921458	1.999249758	-0.2716	[-0.4626,-0.2336]	0.1912	-
T	T	183	167	-	-	D	-	-	-	-	-	-	0.470930233	0.470930233	NA	0.974963953	1.360315349	12.75962648	27.08836114	34.2738	34.7591	0	0	2	0	0.388045085	0.000384487	5.26E-04	0.216065964	0	0	0	3.499877655	3.499914909	-0.09472	[-0.3606,0.1314]	0.2155	-
M	M	184	168	-	-	A	-	-	-	-	-	-	0.129464286	0.129464286	NA	0.987059895	1.450828142	7.429377517	27.97341601	34.266	33.9389	0	0	1	0	0.168010289	3.66E-10	1.85E-09	0.003279555	0.089823071	0.001766983	0	0.666705169	0.666693445	-0.2489	[-0.4626,-0.0741]	0.2	-
P	P	185	169	-	-	-	-	-	EG4	-	-	-	0.352201258	0.352201258	NA	0.942449704	1.255733969	11.78705357	31.55469702	37.2724	37.0051	0	1	1	1	0.041974812	1.86E-10	1.12E-09	0.10101787	0	0	0	0.500061787	0.500042971	-0.5747	[-0.73,-0.5448]	0.1509	-
N	N	186	170	-	-	D	-	-	EG4	-	-	-	0	0	NA	1.002301907	1.50995831	1.33023744	32.82806504	37.428	37.1604	0	1	1	1	0.123595899	2.25E-08	6.31E-08	1.157303307	0	0	0	0	0	-0.5046	[-0.6622,-0.4626]	0.136	-	Not plotted in 1987
N	N	187	171	-	-	D	-	-	EG4	-	-	-	0.712820513	0.712820513	NA	0.786296489	1.078198385	15.12322684	35.90776198	40.5974	39.2721	0	1	1	3	0.578396609	0.012236582	1.44E-02	0.998610797	0.530066923	0.922230531	0.897817389	2.244790896	3.142602029	0.2984	[-0.0741,0.4055]	0.2775	-
D	D	188	172	-	D	D	D	P	EG4	-	-	-	0.373056995	0.373056995	NA	0.816358956	1.215130911	12.98361176	36.22870248	39.8905	38.3882	0	3	1	8	0.34096065	4.40E-05	6.84E-05	0.256201817	0.48684715	0.368652005	1.409232111	0.943853217	2.356299477	0.1709	[-0.2336,0.4055]	0.3018	-
N	N	189	173	-	D	D	D	P	EG4	-	P	P	0.733333333	0.733333333	NA	0.763272707	1.03930474	16.87601586	38.5518413	41.3546	40.5702	1	2	4	3	1.726543229	0.001802016	2.26E-03	2.051198346	2.273795662	2.721277255	5.162476886	4.146617941	9.384502177	3.052	[1.434,3.268]	0.5924	-
F	F	190	174	N	D	D	D	-	EG4	-	-	-	0.154166667	0.154166667	NA	0.908533229	1.369248994	9.319779884	36.12464284	38.1843	38.0944	1	2	4	8	0.18616962	1.78E-06	3.46E-06	0.268240779	0.149377724	0.216897202	0.448933159	0.897966938	1.346904557	-0.1311	[-0.4626,0.1314]	0.2961	-
D	D	191	175	-	-	D	-	-	EG4	-	-	-	0.295336788	0.259067358	NA	1.080101686	1.562720939	11.2979603	33.43252127	35.4324	36.6109	1	3	3	5	0.181587421	6.26E-08	1.64E-07	0.566360955	0.233346066	0.733379256	0	1.34668967	1.346684452	-0.3623	[-0.5448,-0.2336]	0.187	-
K	K	192	176	-	-	D	-	-	EG4	-	-	-	0.016949153	0.016949153	NA	1.218814191	1.622259415	3.665085479	29.78863597	32.2453	33.1835	1	1	3	4	0.043625447	4.61E-10	2.31E-09	0.038902546	0	0	0	0	0	-0.6078	[-0.73,-0.5448]	0.1238	-
L	L	193	177	-	-	D	-	-	-	-	-	-	0.014925373	0.014925373	NA	1.309439381	1.838320996	1.975815714	27.02516538	28.8395	30.9722	1	0	3	0	9.68E-17	9.98E-08	2.50E-07	0	0	0	0	0	0	-0.6926	[-0.7571,-0.6622]	0.0936	-
Y	Y	194	178	-	-	-	-	-	-	-	-	-	0	0	NA	1.338893648	1.745888947	1.8840808	23.65157741	26.5319	28.8616	1	0	3	0	3.18E-16	2.61E-10	1.41E-09	0	0	0	0	0	0	-0.6865	[-0.7571,-0.6622]	0.1023	-
I	I	195	179	-	-	D	-	-	-	-	-	-	0.030456853	0.030456853	NA	1.372615981	1.871814986	2.371674202	20.60028003	22.8212	26.277	1	0	3	0	0.089727145	1.39E-08	4.20E-08	0.184135932	0	0	0	0.958462821	0.95848529	-0.5766	[-0.7016,-0.5448]	0.1154	-
W	W	196	180	-	-	-	-	-	-	-	-	-	0.003508772	0.003508772	NA	1.396259113	1.935424087	1.645576118	17.76527328	21.3923	25.5965	1	0	3	0	1	1	1.00E+00	0	0	0	0	0	0	-0.6306	[-0.7571,-0.6105]	0.1821	-
G	G	197	181	-	-	-	-	-	-	-	-	-	0	0	NA	1.413413844	1.942914333	0.725993883	15.25545527	18.9514	25.0613	1	0	3	0	3.18E-16	5.94E-15	4.80E-13	0	0	0	0	0	0	-0.6907	[-0.7571,-0.6622]	0.09627	-
V	V	198	182	N	N	D	-	-	-	-	-	-	0	0	NA	1.353623452	1.955272038	2.590837717	13.8990043	18.6349	26.0664	0	0	3	0	0.284640425	1.40E-05	2.36E-05	0.158724224	0.130256955	0.073196015	0.499993338	0.999953266	1.499945159	-0.1969	[-0.4626,-0.0741]	0.2053	-
H	H	199	183	-	-	-	-	-	-	-	-	-	0	0	NA	1.310504205	1.768991413	6.070148463	10.54476583	15.9205	24.0369	1	0	6	0	1.134503055	0.256937024	2.68E-01	0.962582276	0.2585005	0.221039542	0	3.592167206	3.591850326	1.403	[0.7959,1.434]	0.302	-
H	H	200	184	-	-	-	-	-	-	-	-	-	0.0625	0.017857143	NA	1.21160859	1.899282893	8.235266906	11.38428683	15.5821	25.8495	1	0	6	0	0.08039887	1.21E-09	5.18E-09	0.068107342	0	0	0	0.448909168	0.448903588	-0.5556	[-0.7016,-0.4626]	0.1287	-
P	P	201	185	-	-	-	-	-	-	-	-	-	0	0	NA	1.149081524	1.743546729	1.648425247	9.203666928	14.7128	24.8164	1	0	6	0	1.03E-15	2.61E-12	2.84E-11	0	0	0	0	0	0	-0.6975	[-0.7571,-0.6622]	0.08654	-
S	S	202	186	B	-	B	B	-	-	-	P	P	0.161290323	0.15483871	NA	1.048582298	1.557862151	9.738717589	10.69810981	13.889	25.6975	1	0	6	1	1.291249394	0.065731612	7.28E-02	0.99982129	1.082893722	0.844976807	2.435850068	7.360187322	9.792106042	3.268	[1.434,3.268]	0.02118	-	Not plotted in 1987
T	T	203	187	-	-	B	-	-	EG3	-	-	-	0.360465116	0.360465116	NA	0.885350394	1.311913805	13.24511325	11.81830739	16.9718	27.6318	1	1	7	0	0.043053337	3.39E-10	1.78E-09	0.015455854	0	0	0	0	0	-0.6547	[-0.73,-0.6105]	0.08532	-
N	N	204	188	B	B	B	B	-	EG3	-	-	-	0.553846154	0.466666667	NA	0.842785537	1.316903118	11.57242589	13.37000971	20.3558	29.7341	1	1	6	2	0.949551292	0.395221299	4.02E-01	1.264633189	0.819502984	1.09982151	1.346732639	4.93920867	6.285805234	1.405	[0.7959,1.434]	0.3442	-
Q	Q	205	189	B	B	B	B	P	EG3	P	-	-	0.662222222	0.662222222	NA	0.787090161	0.984558785	12.65044653	11.70061822	19.8363	27.7204	1	3	6	2	0.644092424	0.029033688	3.33E-02	2.089883515	1.027536534	3.359095268	3.767831549	0.942352829	4.711163063	0.5502	[0.1314,0.7959]	0.323	-
E	E	206	190	-	-	B	B	-	EG3	-	-	-	0.192825112	0.192825112	NA	0.961209484	1.506967458	11.77684679	8.227579226	16.9843	24.5986	1	2	6	0	0.327182691	2.02E-05	3.34E-05	0.33814752	0.350344396	0.364871097	0.449563889	0.89833425	1.347863707	0.08124	[-0.2336,0.1314]	0.2727	-
Q	Q	207	191	-	N	-	-	-	EG3	-	-	-	0.004444444	0.004444444	NA	1.086002481	1.626481587	4.047356681	10.42625286	19.2696	26.8833	1	1	6	0	9.56E-17	1.11E-08	3.43E-08	0	0	0	0	0	0	-0.7149	[-0.7585,-0.7016]	0.06179	-
T	T	208	192	-	-	B	B	P	EG3	-	P	P	0.348837209	0.348837209	NA	0.983121621	1.178099081	11.33465404	12.23909064	22.2348	28.3498	1	1	6	0	1.374521056	0.04854474	5.44E-02	2.083402628	1.445767146	2.199121317	3.873935186	7.956852937	11.82966101	1.362	[0.7959,1.434]	0.2388	-
S	S	209	193	B	B	B	B	P	-	P	-	P	0.387096774	0.387096774	NA	0.879770499	1.102112221	13.72940217	9.811679612	20.7139	25.2747	1	0	6	0	1.245868194	0.123143637	1.34E-01	1.453579182	1.583593828	1.861318188	3.143456071	3.143649914	6.287182285	1.706	[0.7959,1.434]	0.6995	-
L	L	210	194	-	-	B	-	-	EG3	-	P	P	0.194029851	0.194029851	NA	1.051499102	1.458151628	7.610843117	8.321469175	19.5584	23.6652	1	1	6	0	2.459872489	5.89E-06	1.05E-05	2.159351454	1.239761454	1.099479681	0.810347393	13.30986289	14.13611944	3.265	[1.434,3.268]	0.07644	-
Y	Y	211	195	-	-	-	-	-	-	-	-	-	0	0	NA	1.146672788	1.680628317	0.872080397	11.69133431	22.3345	26.8146	1	0	6	0	0.518580224	0.0099773	1.18E-02	2.246875083	0.499034347	2.178852227	0	1.499808596	1.499866875	0.7646	[0.1314,0.7959]	0.4519	-
V	V	212	196	-	-	B	B	-	EG3	-	-	-	0.293103448	0.293103448	NA	0.953744845	1.176504352	12.74188828	14.37644412	25.1465	29.6735	1	2	3	1	0.419250066	0.000383091	5.26E-04	0.389620648	0.984353475	0.921852542	2.498671146	0.499872199	2.998981074	0.1002	[-0.2336,0.1314]	0.2535	-
Q	Q	213	197	-	B	B	B	P	-	-	-	-	0.257777778	0.257777778	NA	0.909942165	1.349075826	14.83508435	16.44571345	26.2525	32.1371	1	0	1	0	0.638034765	0.062562327	6.97E-02	0.781653308	0.204620056	0.25260421	0.721453893	4.308522653	5.033763769	0.1696	[-0.2336,0.4055]	0.2865	-
A	A	214	198	-	B	B	-	-	-	-	-	-	0.550387597	0.550387597	NA	0.823828036	1.26420646	14.22488888	16.70434153	25.3472	33.0112	1	0	1	1	0.772322027	0.119997694	1.31E-01	1.232679539	1.434411064	2.306540645	3.608445684	3.621532529	7.235075098	0.6589	[0.1314,0.7959]	0.3241	-
S	S	215	199	-	M	-	-	-	-	-	-	-	0.44516129	0.44516129	NA	0.903168809	1.582593843	12.64620204	17.07504841	24.8007	33.0584	1	0	1	0	0.921590313	0.36662508	3.76E-01	2.937558111	1.228258976	3.945231301	1.678444826	4.468258814	6.147031038	0.3919	[-0.0741,0.4055]	0.2746	-
G	G	216	200	-	-	-	-	-	-	-	-	-	0.028846154	0.028846154	NA	1.111541437	1.787103347	0.004779949	16.28929558	24.2275	31.4481	0	0	1	0	9.56E-17	1.58E-14	6.27E-13	0	0	0	0	0	0	-0.6907	[-0.7571,-0.6622]	0.09627	-
R	R	217	201	D	D	D	D	P	-	-	-	-	0.240875912	0.116788321	NA	1.114651887	1.745126301	4.032007871	18.53665294	25.5967	32.6929	1	0	2	1	0.372453304	9.62E-05	1.43E-04	0.74020281	0.478453143	0.958031686	0.999873718	3.498893724	4.498837679	0.186	[-0.2336,0.4055]	0.2916	-
V	V	218	202	-	-	-	-	P	-	-	-	-	0	0	NA	1.22683356	1.922460286	2.6284828	18.96607152	25.4529	31.6469	1	0	2	0	0.574760376	0.014056711	1.64E-02	0.911244586	0.426037401	0.680645965	0.485514719	3.384728162	3.873075547	0.2363	[-0.0741,0.4055]	0.271	-
T	T	219	203	-	-	D	-	-	-	-	-	-	0.13372093	0	NA	1.13670425	1.898169813	7.997300678	22.56384309	28.5906	34.4336	1	0	2	1	0.172335386	4.13E-07	9.12E-07	0.204558028	0.137942821	0.165064458	0.497024624	0.998810455	1.496033779	-0.4442	[-0.6105,-0.3606]	0.1484	-
V	V	220	204	-	-	-	-	-	EG4	-	-	-	0	0	NA	1.190171812	1.909498851	2.402425696	23.68270587	29.0854	33.9144	1	1	2	0	0.081280047	1.57E-09	6.52E-09	0.052657836	0.130425093	0.085149505	0	0.499967848	0.499977638	-0.5721	[-0.7016,-0.5448]	0.1183	-
S	S	221	205	D	M	-	-	-	EG4	-	-	-	0.180645161	0	NA	1.102811642	1.827910604	5.448435805	27.42966476	32.4819	37.0868	1	2	2	0	0.04798142	3.46E-09	1.29E-08	0.066830811	0	0	0	0.500007626	0.500005304	-0.6625	[-0.7483,-0.6105]	0.07895	-
T	T	222	206	-	-	-	-	-	EG4	-	-	-	0.11627907	0.040697674	NA	1.036084475	1.801364241	8.750549475	30.45683644	35.1789	38.955	1	2	2	4	5.84E-16	4.85E-12	4.52E-11	0	0	0	0	0	0	-0.7239	[-0.7585,-0.7016]	0.04892	-
R	R	223	207	D	D	D	D	P	-	-	-	-	0.627737226	0.281021898	NA	0.79400485	1.41951522	12.69415478	34.01839203	38.8964	42.6732	1	0	2	1	0.393672069	0.000479828	6.42E-04	0.938363855	0.140051916	0.336404074	0.480086825	3.36228569	3.842028222	0.2045	[-0.2336,0.4055]	0.3126	-
R	R	224	208	D	N	D	-	-	EG4	-	-	-	0.729927007	0.653284672	NA	0.738612889	1.518142531	14.14084653	34.70854995	38.6565	43.6619	1	2	2	0	0.334354309	3.05E-05	4.86E-05	0.267190635	0	0	0	1.998291254	1.998745262	0.09573	[-0.2336,0.4055]	0.2774	-	Not plotted in 1987
S	S	225	209	-	-	D	-	-	EG4	-	-	-	0.329032258	0.283870968	NA	0.869722981	1.807635276	14.74244405	31.44085954	35.0827	40.823	1	1	2	4	0.24055151	4.36E-07	9.53E-07	0.22367565	0	0	0	2.244731828	2.244647288	-0.2733	[-0.4626,-0.2336]	0.1773	-
Q	Q	226	210	-	-	-	-	-	EG4	-	-	-	0.675555556	0.128888889	NA	0.953751748	1.900006004	14.35411252	28.41142762	32.6219	38.8609	1	2	2	4	3.18E-16	1.11E-08	3.43E-08	0	0	0	0	0	0	-0.7149	[-0.7585,-0.7016]	0.06179	-
Q	Q	227	211	-	-	-	-	-	EG4	-	-	-	0.253333333	0.253333333	NA	0.991536397	1.860201596	11.66749617	25.34606246	29.1758	36.3439	1	1	2	1	0.06383153	5.39E-07	1.13E-06	0.091305705	0	0	0	0.707031612	0.707053	-0.6274	[-0.73,-0.6105]	0.1077	-
T	T	228	212	-	-	D	-	-	EG4	-	-	-	0.412790698	0.174418605	NA	0.999913561	1.931832645	12.79342245	23.38897975	28.1038	35.7876	1	1	2	1	0.287614345	1.69E-05	2.83E-05	0.402815431	0.662299182	0.934872044	2.5	1	3.5	-0.2235	[-0.4626,-0.0741]	0.1955	-
I	I	229	213	-	N	D	D	-	-	-	-	-	0.14213198	0.14213198	NA	1.042384047	1.909196466	7.110760383	20.41538459	24.7108	33.3338	1	0	2	1	0.121811191	1.62E-08	4.73E-08	0.089822886	0.130348423	0.096860642	0.5	0	0.5	-0.4971	[-0.6622,-0.4626]	0.14	-	Not plotted in 1987
I	I	230	214	-	-	D	-	-	-	-	-	-	0.47715736	0.406091371	NA	0.98660498	1.753693852	13.36241086	19.20589132	24.2146	33.4755	1	0	2	1	0.765230109	0.124545257	1.35E-01	0.592377947	1.612268551	1.257703849	3.836776917	2.397464834	6.233820978	0.5258	[0.1314,0.7959]	0.3067	-
P	P	231	215	-	-	D	-	-	-	-	-	-	0.06918239	0.06918239	NA	1.090814106	1.877143952	2.490307489	15.86424207	20.7036	30.4603	1	0	2	0	0.083949657	3.23E-09	1.21E-08	0.056402419	0	0	0	1.000047583	1.000033093	-0.4509	[-0.6622,-0.3606]	0.195	-
N	N	232	216	-	-	D	-	-	-	-	-	-	0.564102564	0.041025641	NA	0.923383031	1.886702919	15.08524473	16.46977298	19.9806	31.3564	1	0	2	0	0.370044898	0.000182253	2.59E-04	0.288227764	0.39641922	0.311157517	0.897781444	0.897781353	1.795562911	-0.06695	[-0.3606,0.1314]	0.2245	-
I	I	233	217	D	D	D	D	-	-	-	-	-	0.23857868	0.060913706	NA	0.96396986	1.646420801	10.75061067	14.38711557	18.4135	29.8991	1	0	3	0	0.359353824	0.000250507	3.51E-04	0.195739289	0.288565713	0.15840531	0.479335767	1.917287293	2.396630427	-0.1371	[-0.3606,-0.0741]	0.2134	-
G	G	234	218	-	M	D	-	-	-	-	-	-	0.221153846	0.009615385	NA	0.879997169	1.735768811	8.817963131	14.77861838	16.6262	29.5125	1	0	3	0	0.313645538	8.63E-06	1.50E-05	0.182567628	0	0	0	2.061823698	2.059973681	0.5469	[-0.0741,0.7959]	0.4208	-
S	S	235	219	-	M	D	-	P	-	-	-	-	0.612903226	0.161290323	NA	0.868930856	1.564428195	14.28586944	14.22420376	13.5713	27.5172	0	1	2	0	0.868049933	0.269592576	2.81E-01	0.60212008	0.464096561	0.324404645	0.998920352	4.489155942	5.488971764	0.4613	[0.1314,0.7959]	0.2824	-
R	R	236	220	D	-	-	-	-	-	-	-	-	0.237226277	0.010948905	NA	0.873796739	1.862742678	9.895438438	15.08812464	11.8846	26.6636	0	0	2	2	0.973373379	0.445121521	4.51E-01	0.867687614	1.311150335	1.172905993	5.001409814	5.50178706	10.50327432	1.434	[0.7959,1.434]	0.3859	-
P	P	237	221	-	-	-	-	-	-	-	-	-	0.622641509	0.044025157	NA	0.784530261	1.653880838	13.53755553	15.99395356	9.81531	25.4075	0	0	2	1	1.180150708	0.197143307	2.09E-01	1.553047122	0.267655316	0.354942873	2	10.49773997	12.49812863	3.21	[1.434,3.268]	0.323	-
W	W	238	222	-	-	-	-	P	N	-	-	-	0.642105263	0.603508772	NA	0.85073304	1.169471438	14.97893452	13.67345818	6.65106	22.1269	0	1	2	0	0.286727752	1.60E-05	2.68E-05	0.106137412	0.349634991	0.130432418	1.125831531	0.543534099	1.6478789	0.01819	[-0.3606,0.1314]	0.2838	-
V	V	239	223	-	-	-	-	-	EG3	-	P	P	0.247126437	0.132183908	NA	0.919502683	1.519532432	12.84439488	13.16029427	3.81758	19.4411	0	1	2	0	1.539518527	0.006061967	7.31E-03	1.342518889	0.582820889	0.512307042	1.341753174	7.521099234	8.877564893	2.589	[0.7959,3.268]	0.8875	-
R	R	240	224	-	-	-	-	-	-	-	-	-	0.295620438	0.295620438	NA	0.895759753	1.445624559	12.0391519	11.91891666	NA	15.787	0	0	2	0	0.071067847	5.57E-11	3.99E-10	0.082356855	0	0	0	0.487565883	0.487557379	-0.5351	[-0.7016,-0.4626]	0.1417	-
G	G	241	225	-	-	-	-	P	N	-	P	P	0.375	0.375	NA	0.822782975	1.246334791	7.15554767	10.22454686	3.77051	16.783	0	1	3	0	3.719232918	0	0.00E+00	2.593931348	3.760239595	2.642449555	12.9687998	21.56899754	34.51520098	3.268	[1.434,3.268]	4.58E-08	-
L	L	242	226	N	D	D	D	P	-	-	P	P	0.184079602	0.184079602	NA	0.983865431	1.53227682	11.5492021	8.625553933	5.6671	18.7734	0	0	3	0	2.070702578	6.47E-06	1.14E-05	1.116941313	3.019455944	1.656538028	6.258282559	6.936517711	13.1714694	3.247	[1.434,3.268]	0.1995	-
S	S	243	227	-	-	D	D	P	-	-	-	-	0.212903226	0.212903226	NA	1.009185282	1.461640328	9.477985807	10.73644754	8.65364	22.5192	0	0	2	0	0.173942374	4.91E-07	1.06E-06	0.182583561	0.280854985	0.297069593	0.5	0.5	1	-0.3226	[-0.5448,-0.2336]	0.2057	-
S	S	244	228	N	N	D	-	-	-	-	-	-	0.006451613	0.006451613	NA	1.137827067	1.688149114	4.663829875	9.209819236	10.3487	22.4944	0	0	2	0	9.56E-17	1.21E-14	5.71E-13	0	0	0	0	0	0	-0.7264	[-0.7585,-0.7016]	0.04528	-
R	R	245	229	-	-	D	-	P	-	-	P	P	0.127737226	0.02919708	NA	1.205548511	1.752334657	8.301554443	10.79899283	11.127	22.6311	0	0	2	1	1.461182524	0.014883797	1.73E-02	0.958499113	0.855801652	0.580907665	2.981630078	11.07552791	14.04025161	3.217	[1.434,3.268]	0.302	-	Illegible in 1987
I	I	246	230	-	-	D	-	-	-	-	-	-	0	0	NA	1.325543726	1.853145471	2.86182601	11.7160695	13.4394	22.7371	0	0	2	1	0.356528482	4.30E-05	6.71E-05	inf	0.114047215	NA	0.367261232	2.223584077	2.587025719	0.0115	[-0.2336,0.1314]	0.2379	-
S	S	247	231	-	-	-	-	-	-	-	-	-	0.04516129	0.012903226	NA	1.282277201	1.96438332	7.468272918	15.48295989	16.4248	25.8554	0	0	1	0	5.11E-17	1.21E-14	5.71E-13	0	0	0	0	0	0	-0.7264	[-0.7585,-0.7016]	0.04528	-
I	I	248	232	-	-	-	-	-	-	-	-	-	0	0	NA	1.346333727	1.942605115	4.242031039	17.41477037	18.2904	25.8908	0	0	1	0	0.044821267	8.39E-10	3.96E-09	0.03483118	0	0	0	0.478332121	0.478429857	-0.6499	[-0.73,-0.6105]	0.08926	-
Y	Y	249	233	-	-	-	-	-	-	-	-	-	0.148288973	0.148288973	NA	1.261761158	1.953486246	4.873222724	20.51388705	22.0887	29.0031	0	0	1	0	0.258563442	5.08E-05	7.88E-05	0.74647989	0.332008323	0.965903141	0.499772435	1.499308354	1.999081443	0.03883	[-0.3606,0.1314]	0.3403	-
W	W	250	234	-	-	-	-	-	-	-	-	-	0.178947368	0.154385965	NA	1.269783101	1.916758714	5.743597768	23.16276272	24.8637	30.236	0	0	1	0	1	1	1.00E+00	0	0	0	0	0	0	-0.6306	[-0.7571,-0.6105]	0.1821	-
T	T	251	235	-	-	-	-	-	EG4	-	-	-	0.029069767	0.029069767	NA	1.194809817	1.865597218	8.102129615	25.89546617	28.4558	32.9754	0	1	1	0	3.18E-16	4.85E-12	4.52E-11	0	0	0	0	0	0	-0.7239	[-0.7585,-0.7016]	0.04892	-
I	I	252	236	-	-	-	-	-	-	-	-	-	0.314720812	0.182741117	NA	1.158652413	1.785196349	9.461162313	29.05854567	31.2996	34.8044	0	0	1	0	0.17565184	2.86E-08	7.83E-08	0.42594123	0.225559812	0.551198043	0.355501869	0.711531749	1.067056266	-0.3569	[-0.5448,-0.2336]	0.1715	-
V	V	253	237	-	-	-	-	-	-	-	-	-	0	0	NA	1.133600417	1.714906661	2.139750756	30.79442542	34.065	36.4727	0	0	1	1	0.040630243	8.70E-11	5.93E-10	0.029814468	0	0	0	0.499971691	0.499980311	-0.6472	[-0.73,-0.6105]	0.09153	-
K	K	254	238	-	-	D	-	-	EG4	-	-	-	0.559322034	0.292372881	NA	0.998112298	1.562157873	9.545170725	34.46797045	37.4362	39.3882	0	1	1	0	0.261995429	1.31E-05	2.24E-05	0.937349613	0	0	0	2.400282681	2.400225545	-0.1001	[-0.3606,0.1314]	0.2585	-
P	P	255	239	-	-	-	-	-	-	-	-	-	0.377358491	0.377358491	NA	0.922136397	1.354485593	10.48557674	36.58664478	40.0588	40.7428	0	0	1	0	0.125938495	3.32E-08	8.99E-08	0.061209053	0	0	0	1.000028585	1.000019881	-0.3273	[-0.5448,-0.2336]	0.2308	-
G	G	256	240	-	-	D	-	-	-	-	-	-	0.634615385	0.634615385	NA	0.786351494	1.26424842	5.56709313	37.4350887	41.8547	42.5721	0	0	1	0	0.034909297	1.66E-12	2.11E-11	0.033303994	0	0	0	0.517330525	0.517341753	-0.554	[-0.7016,-0.4626]	0.1678	-
D	D	257	241	-	-	-	-	-	EG4	-	-	-	0.093264249	0.093264249	NA	0.926134362	1.622661254	7.305148774	34.60027532	39.1559	40.8806	0	1	1	0	5.11E-17	5.90E-14	1.59E-12	0	0	0	0	0	0	-0.7149	[-0.7585,-0.7016]	0.06176	-
V	V	258	242	N	D	D	D	-	EG4	-	-	-	0.229885057	0.155172414	NA	1.033270703	1.502711321	10.76950471	31.45894004	36.7912	38.2598	0	2	0	2	0.492915254	0.001378333	1.75E-03	0.600339799	0.225621408	0.277036577	0.355394968	1.422000104	1.777340043	0.3058	[-0.0741,0.4055]	0.2795	-
L	L	259	243	-	-	-	-	-	EG4	-	-	-	0.009950249	0.009950249	NA	1.13719637	1.773829218	2.431270206	27.78023755	33.2657	35.2956	0	1	0	1	0.274056315	2.81E-05	4.55E-05	0.61444437	0	0	0.499982544	1.499539418	1.999551613	0.1096	[-0.2336,0.4055]	0.3409	-
V	V	260	244	-	D	D	D	-	-	-	-	-	0.252873563	0.063218391	NA	1.094572181	1.643143503	10.98602284	26.32345567	32.8496	35.3483	0	0	0	0	0.073874657	4.23E-06	7.69E-06	0.095176465	0	0	0	0.818851309	0.81887138	-0.5597	[-0.7016,-0.4626]	0.1632	-
I	I	261	245	-	-	-	-	-	-	-	-	-	0.010152284	0.010152284	NA	1.18020713	1.771306451	2.847952403	22.70265946	29.612	32.5909	0	0	0	0	0.044857527	8.46E-10	3.96E-09	0.041745311	0	0	0	0	0	-0.6499	[-0.73,-0.6105]	0.08926	-
N	N	262	246	-	D	D	-	P	-	-	-	-	0.215384615	0.035897436	NA	1.101582451	1.681756102	7.1873396	22.29391717	30.0923	33.764	0	0	0	2	1.035526059	0.431271175	4.37E-01	1.203616827	0.257068221	0.301099875	0.448899654	8.08159513	8.530122865	1.119	[0.4055,1.434]	0.3514	G
S	S	263	247	-	-	D	-	-	-	-	-	-	0	0	NA	1.178651152	1.814151066	2.196403391	19.09205737	27.3762	31.7364	0	0	0	1	0.206289309	9.35E-08	2.38E-07	0.321278315	0.110297029	0.173110484	0	1.346865077	1.346806442	-0.3376	[-0.5448,-0.2336]	0.1652	-
N	N	264	248	-	-	D	D	-	-	-	-	-	0.18974359	0.18974359	NA	1.083335624	1.587905841	11.66658427	18.11582227	27.3783	31.9322	0	0	0	1	0.344816076	0.000130632	1.90E-04	0.410970073	0.136991983	0.164540125	0	1.999528862	1.9996723	-0.1642	[-0.4626,-0.0741]	0.204	-
G	G	265	249	-	-	-	-	-	-	-	-	-	0	0	NA	1.228795324	1.775758909	0.090978656	14.47368289	23.6431	28.7235	0	0	0	0	4.73E-16	5.88E-15	4.80E-13	0	0	0	0	0	0	-0.6907	[-0.7571,-0.6622]	0.09627	-
N	N	266	250	-	-	-	-	-	-	-	-	-	0	0	NA	1.287678492	1.877844784	0.976200076	12.16496409	20.2228	26.2498	0	0	0	0	3.18E-16	1.67E-12	2.11E-11	0	0	0	0	0	0	-0.7225	[-0.7585,-0.7016]	0.05092	-
L	L	267	251	-	-	-	-	-	-	-	-	-	0	0	NA	1.335287605	1.846329361	2.542433738	13.84255366	21.2669	25.8803	0	0	0	0	0.077729073	8.09E-06	1.41E-05	0.180787829	0	0	0	0	0	-0.5597	[-0.7016,-0.4626]	0.1632	-
I	I	268	252	-	-	-	-	-	-	-	-	-	0	0	NA	1.395886247	1.827951329	2.09885433	12.66654472	18.9443	22.7802	0	0	0	0	0.044860641	8.47E-10	3.96E-09	0.076681834	0	0	0	0.479270911	0.479270118	-0.6499	[-0.73,-0.6105]	0.08925	-
A	A	269	253	-	-	-	-	-	-	-	-	-	0	0	NA	1.336689611	1.763046457	2.564159952	15.64526976	22.0306	23.8954	0	0	0	0	3.18E-16	1.71E-13	3.86E-12	0	0	0	0	0	0	-0.7216	[-0.7585,-0.7016]	0.05219	-
P	P	270	254	-	-	-	-	-	-	-	-	-	0.006289308	0.006289308	NA	1.337104646	1.760420507	3.53365685	18.31407871	23.2813	24.1525	0	0	1	0	3.18E-16	2.61E-12	2.84E-11	0	0	0	0	0	0	-0.6975	[-0.7571,-0.6622]	0.08654	-
R	R	271	255	-	-	-	-	-	-	-	-	-	0.259124088	0.259124088	NA	1.206579971	1.418198545	10.8200088	19.38553051	24.5046	22.8624	0	0	1	0	3.18E-16	9.48E-14	2.44E-12	0	0	0	0	0	0	-0.7142	[-0.7585,-0.7016]	0.06283	-
G	G	272	256	-	-	-	-	-	EG3	-	-	-	0.009615385	0.009615385	NA	1.236353108	1.587570123	0.000856315	22.96089958	27.2681	25.7696	0	1	1	0	9.56E-17	5.83E-15	4.80E-13	0	0	0	0	0	0	-0.6907	[-0.7571,-0.6622]	0.09627	-
Y	Y	273	257	-	-	-	-	-	-	-	-	-	0.041825095	0.041825095	NA	1.282919942	1.563352975	2.87111249	25.07925492	28.0373	27.7175	0	0	1	0	0.10350246	2.20E-07	5.12E-07	0.1379315	0	0	0	0	0	-0.3948	[-0.6105,-0.2336]	0.2305	-
F	F	274	258	-	-	-	-	-	-	-	-	-	0.029166667	0.029166667	NA	1.309187649	1.733503332	5.080342706	26.72359684	28.0858	28.0257	0	0	1	0	9.68E-17	2.79E-11	2.10E-10	0	0	0	0	0	0	-0.6897	[-0.7571,-0.6622]	0.09773	-
K	K	275	259	-	-	-	-	-	-	-	-	-	0.220338983	0.220338983	NA	1.16040538	1.368617798	9.301685743	30.46057367	31.6346	31.1501	0	0	1	0	0.174596139	5.38E-07	1.13E-06	0.416247005	0.14008626	0.336560656	0.480024853	0.480038291	0.960068432	-0.3031	[-0.5448,-0.2336]	0.215	-
M	M	276	260	N	N	E	E	P	-	-	-	-	0.183035714	0.107142857	NA	1.156386778	1.74100101	7.30352856	32.18813216	32.5337	33.5475	0	0	1	0	0.562240235	0.005503504	6.67E-03	1.368475589	0.450265237	1.104531828	0.710591279	3.914684003	4.624127143	0.4542	[-0.0741,0.7959]	0.2979	-
R	R	277	261	-	N	E	-	-	-	-	P	P	0.394160584	0.394160584	NA	1.047095721	1.360195743	12.53637341	35.40447132	34.8964	35.6921	0	0	1	0	2.029351782	0.00014331	2.07E-04	1.731065857	1.777247909	1.527931143	3.606252915	18.95973956	22.5613553	2.762	[0.7959,3.268]	0.8229	-
T	T	278	262	-	-	E	E	P	-	-	-	-	0.831395349	0.831395349	NA	0.963285747	1.429911362	15.41712161	38.04311037	36.7964	38.5696	0	0	1	0	0.871768977	0.241667379	2.53E-01	2.516121133	0.447993812	1.305754709	1.801711214	4.944912651	6.747124048	0.9204	[0.4055,1.434]	0.3501	-
G	G	279	263	-	-	-	-	-	-	-	-	-	0.548076923	0.548076923	NA	0.967028753	1.476640909	5.932219252	40.02496127	37.7809	39.3974	0	0	1	0	0.100577784	1.41E-10	8.99E-10	0.071992258	0.107585574	0.077602902	0	0.500148282	0.500123698	-0.2789	[-0.5448,-0.0741]	0.2567	-
K	K	280	264	-	-	-	-	-	-	-	-	-	0.5	0.5	NA	1.085784377	1.432060082	12.83302633	40.49935147	37.1272	39.2427	0	0	1	0	0.656366183	0.04006166	4.53E-02	1.172048844	0.280670576	0.505035566	0.960120834	3.360056428	4.320216171	0.8181	[0.1314,0.7959]	0.3982	-
S	S	281	265	-	-	E	-	-	-	-	-	-	0.077419355	0.077419355	NA	1.337246235	1.723469989	2.537750882	37.01035902	33.3694	35.5869	0	0	2	0	0.137378625	2.39E-09	9.54E-09	0.321317294	0.110225703	0.259796409	0.448904839	0.448909214	0.897815839	-0.468	[-0.6105,-0.3606]	0.1372	-
S	S	282	266	-	-	-	-	-	-	-	-	-	0.058064516	0.058064516	NA	1.402309709	1.885318343	7.820130156	35.6191832	31.1247	34.757	0	0	2	0	9.56E-17	9.78E-10	4.53E-09	0	0	0	0	0	0	-0.7264	[-0.7585,-0.7016]	0.04528	-
I	I	283	267	-	-	-	-	-	-	-	-	-	0.040609137	0.040609137	NA	1.387227476	1.936673535	2.986531365	33.50424284	28.0822	32.4013	0	0	2	0	0.492775507	0.001372738	1.75E-03	0.599875171	0.225614825	0.276916942	0.355533277	3.203881326	3.558485682	0.303	[-0.0741,0.4055]	0.2788	-
M	M	284	268	-	-	-	-	-	-	-	-	-	0.03125	0.03125	NA	1.314642825	1.821855077	4.053829675	34.67669917	28.0106	33.1154	0	0	2	0	0.16790803	3.60E-10	1.84E-09	inf	0	0	0	2.000285793	2.000198759	-0.249	[-0.4626,-0.0741]	0.2	-
R	R	285	269	-	-	-	-	-	-	-	-	-	0.441605839	0.441605839	NA	1.222468974	1.720851483	14.40419854	33.36742347	25.6596	31.6934	0	0	2	0	0.44404368	0.000588073	7.76E-04	0.214584508	0.830270653	0.40439197	1.489927156	1.989216562	3.479717185	0.3649	[-0.0741,0.4055]	0.3178	-
S	S	286	270	-	-	-	-	-	-	-	-	-	0.064516129	0.064516129	NA	1.197876574	1.644979802	1.578994287	35.46704589	27.0501	32.2176	0	0	2	0	3.18E-16	9.85E-10	4.53E-09	0	0	0	0	0	0	-0.7264	[-0.7585,-0.7016]	0.04528	-
D	D	287	271	-	-	-	-	P	-	-	-	-	0.528497409	0.528497409	NA	1.024145949	1.341654203	15.62962151	35.49727464	26.3804	30.91	0	0	2	0	0.072730423	1.02E-10	6.81E-10	0.630535934	0.116563574	1.01834658	0.448890722	0.448890676	0.897781456	-0.5395	[-0.7016,-0.4626]	0.1389	-
A	A	288	272	-	-	-	-	-	-	-	-	-	0.085271318	0.085271318	NA	1.083098998	1.536951513	5.388727998	38.75217814	29.9103	33.2455	0	0	2	0	0.302054462	1.24E-05	2.13E-05	0.480417537	0.242410283	0.388531431	1	1.5	2.5	-0.1251	[-0.3606,-0.0741]	0.2174	-
P	P	289	273	-	-	C	-	P	-	-	-	-	0.440251572	0.440251572	NA	0.97168263	1.196286428	11.94495844	39.00769598	30.4647	31.9499	0	0	1	0	0.463531189	0.001747194	2.19E-03	0.611077396	0.407112171	0.540826042	1.497490429	2.999078672	4.496744564	0.6555	[0.1314,0.7959]	0.4141	-
I	I	290	274	-	-	-	-	-	-	-	-	-	0.274111675	0.274111675	NA	1.055512069	1.380732369	5.251428463	39.69268978	32.0517	32.3631	0	0	1	0	0.044849909	8.44E-10	3.96E-09	0.057366359	0.144038514	0.185675211	0	0.958428241	0.958461239	-0.6499	[-0.73,-0.6105]	0.08931	-
D	D	291	275	C	C	C	C	P	N	-	-	-	0.357512953	0.357512953	NA	0.941035344	1.122495633	13.19435656	43.15318517	35.5869	34.9753	0	1	1	0	0.60933979	0.011089095	1.31E-02	0.649669457	1.398793313	1.503593268	3.462049208	2.492572852	5.96771296	1.657	[0.7959,1.434]	0.749	-
T	T	292	276	-	-	C	C	-	N	-	-	-	0.645348837	0.645348837	NA	0.827767554	0.954269418	13.90227475	45.13729852	38.2461	36.4537	0	2	1	0	0.850110774	0.232614163	2.44E-01	5.514023053	0.816780953	5.199227016	1.90348752	3.818253379	5.722218416	1.059	[0.4055,1.434]	0.3859	-
C	C	293	277	-	-	-	-	-	-	-	-	-	0.233532934	0.233532934	NA	0.886703328	1.298915047	4.665062658	47.74021496	40.8008	39.818	0	0	1	0	9.56E-17	6.98E-13	1.13E-11	0	0	0	0	0	0	-0.6819	[-0.7571,-0.6622]	0.1088	-
I	I	294	278	C	C	C	C	P	N	-	-	-	0.69035533	0.69035533	NA	0.956068015	1.091829451	12.64833554	48.57685084	42.0785	41.6533	0	2	1	0	0.867759015	0.253246437	2.65E-01	0.875139829	0.794354963	0.807161837	2.283568033	3.666703058	5.951947376	0.8754	[0.4055,1.434]	0.363	-
S	S	295	279	-	-	C	-	-	-	-	-	-	0.116129032	0.116129032	NA	1.102169553	1.55794663	9.203691479	48.2815711	41.6331	42.5833	0	0	1	0	0.288186882	6.37E-05	9.79E-05	0.358857136	0.154039533	0.193294519	0.499982469	1.99981594	2.499813294	-0.3379	[-0.5448,-0.2336]	0.1651	-
E	E	296	280	-	-	C	-	-	-	-	-	-	0.35426009	0.35426009	NA	1.137941814	1.430045378	12.51189479	47.8613308	41.7705	43.316	0	0	1	0	0.76642361	0.10701539	1.17E-01	1.886886075	0.614606546	1.526303735	2.374276194	4.282662678	6.657667193	1.163	[0.4055,1.434]	0.3603	-
C	C	297	281	-	-	-	-	-	-	-	-	-	0	0	NA	1.338451199	1.884545887	0.359013675	46.65867354	40.016	42.8592	0	0	1	0	5.11E-17	6.98E-13	1.13E-11	0	0	0	0	0	0	-0.6819	[-0.7571,-0.6622]	0.1088	-
I	I	298	282	-	-	-	-	-	-	-	-	-	0	0	NA	1.377672609	1.754612922	4.271151999	43.38204178	36.3659	39.6021	0	0	1	0	0.089720564	1.38E-08	4.20E-08	0.140024614	0	0	0	0.479186106	0.479164158	-0.5766	[-0.7016,-0.5448]	0.1154	-
T	T	299	283	-	-	-	-	-	-	-	-	-	0	0	NA	1.355240725	1.830477665	3.321581303	42.53936351	34.8872	39.5277	0	0	1	0	9.68E-17	4.85E-12	4.52E-11	0	0	0	0	0	0	-0.7239	[-0.7585,-0.7016]	0.04892	-
P	P	300	284	-	-	-	-	-	-	-	-	-	0.132075472	0.132075472	NA	1.245789541	1.79396642	2.701922211	39.71745317	31.5332	36.7326	0	0	1	0	9.56E-17	2.61E-12	2.84E-11	0	0	0	0	0	0	-0.6975	[-0.7571,-0.6622]	0.08654	-
N	N	301	285	-	-	-	-	-	-	-	-	-	0.379487179	0.379487179	NA	1.14438731	1.556495486	13.53357062	42.49588853	33.7006	38.6316	0	0	1	0	0.123567171	2.24E-08	6.31E-08	0.267377534	0	0	0	0.897781353	0.897781456	-0.5048	[-0.6622,-0.4626]	0.1359	G
G	G	302	286	-	-	-	-	-	-	-	-	-	0	0	NA	1.31952181	1.688763804	0.000400521	43.34674746	35.0435	38.4696	0	0	1	0	2.73E-16	1.99E-14	6.27E-13	0	0	0	0	0	0	-0.6907	[-0.7571,-0.6622]	0.09627	-
S	S	303	287	-	-	-	-	-	-	-	-	-	0.038709677	0.038709677	NA	1.321640524	1.684030592	4.306690545	45.55993608	37.8638	40.5914	0	0	1	3	3.66E-17	1.21E-14	5.71E-13	0	0	0	0	0	0	-0.7264	[-0.7585,-0.7016]	0.04528	-
I	I	304	288	-	-	-	-	-	-	-	-	-	0.005076142	0.005076142	NA	1.225409826	1.7663412	3.346902247	48.9163418	41.1185	44.3111	0	0	1	0	0.134641255	1.34E-07	3.28E-07	0.085993193	0	0	0	1.437844822	1.437832672	-0.5033	[-0.6622,-0.4626]	0.1367	-
P	P	305	289	-	-	-	-	-	-	-	-	-	0.377358491	0.377358491	NA	1.098077635	1.459015318	13.67679732	52.18340064	44.6947	47.359	0	0	1	2	0.294073079	2.51E-05	4.06E-05	0.497306968	0.134732342	0.229604121	0.5	2.5	3	0.1661	[-0.2336,0.4055]	0.3379	-
N	N	306	290	-	-	-	-	-	-	-	-	-	0.271794872	0.271794872	NA	1.179305644	1.562508627	11.22781279	53.02884629	46.0501	49.1	0	0	1	2	0.247272182	4.53E-06	8.21E-06	1.071418508	0	0	0	2.244522689	2.244501842	-0.2863	[-0.5448,-0.2336]	0.1854	-
D	D	307	291	-	-	-	-	-	-	-	-	-	0.461139896	0.461139896	NA	1.038100196	1.406026684	15.47095841	56.83316755	49.7604	52.6519	0	0	1	2	0.472454207	0.0010236	1.32E-03	2.213256543	0.233290104	1.101307803	0.898034734	1.796539016	2.69459424	0.4365	[-0.0741,0.7959]	0.3256	-
K	K	308	292	-	-	-	-	-	EG1	-	-	-	0.173728814	0.173728814	NA	1.208780022	1.578707398	7.936321384	57.17903066	49.8111	53.8218	0	1	1	1	0.262031006	1.32E-05	2.24E-05	0.468492205	0.14007385	0.252371557	0.480048507	1.440226383	1.920269077	-0.1001	[-0.3606,0.1314]	0.2585	-
P	P	309	293	-	-	-	-	-	-	-	-	-	0.094339623	0.094339623	NA	1.236020835	1.796285532	6.745210953	56.63491338	49.6495	54.3607	0	0	1	1	9.56E-17	2.61E-12	2.84E-11	0	0	0	0	0	0	-0.6975	[-0.7571,-0.6622]	0.08654	-
F	F	310	294	-	-	C	-	-	EG1	-	-	-	0.0375	0.020833333	NA	1.341889043	1.940827418	3.498540005	54.70790185	47.2769	52.8207	0	1	1	1	9.56E-17	2.79E-11	2.10E-10	0	0	0	0	0	0	-0.6897	[-0.7571,-0.6622]	0.09773	-
Q	Q	311	295	-	-	-	-	-	-	-	-	-	0.004444444	0.004444444	NA	1.357845772	1.822732652	5.215558211	52.23525018	44.3338	50.034	0	0	1	1	5.84E-16	1.11E-08	3.43E-08	0	0	0	0	0	0	-0.7149	[-0.7585,-0.7016]	0.06179	-
N	N	312	296	-	-	-	-	-	-	-	-	-	0.215384615	0.215384615	NA	1.20557352	1.572560734	10.38890022	50.99070521	42.5663	49.1567	0	0	1	0	0.041183535	1.22E-10	7.82E-10	0.071322919	0	0	0	0.448890676	0.448890728	-0.6505	[-0.73,-0.6105]	0.08876	-
V	V	313	297	-	-	C	-	-	-	-	-	-	0.143678161	0.143678161	NA	1.148030444	1.666879585	6.206218025	48.09577549	39.5132	45.6006	0	0	1	0	0.203201452	7.21E-07	1.49E-06	0.162050082	0.260918767	0.209697589	0.999749564	0.999341083	1.998930849	-0.347	[-0.5448,-0.2336]	0.1757	-
N	N	314	298	-	-	-	-	-	-	-	-	-	0.102564103	0.102564103	NA	1.16690737	1.756453365	11.14707606	45.13632108	36.9284	43.6118	0	0	1	0	0.082371202	2.15E-09	8.69E-09	0.771513866	0	0	0	0.448890676	0.448890728	-0.5775	[-0.7016,-0.5448]	0.1148	-
K	K	315	299	-	-	C	C	-	-	-	-	-	0.275423729	0.275423729	NA	1.162578477	1.77749254	9.368029814	44.74511755	37.2042	44.4275	0	0	1	0	0.249508666	9.92E-07	2.01E-06	0.244075048	0.228870198	0.225607064	0.975315762	0.975359792	1.950692816	-0.08456	[-0.3606,0.1314]	0.2463	-
I	I	316	300	-	-	C	-	-	-	-	-	-	0.162436548	0.162436548	NA	1.222976213	1.854059914	8.967975891	41.65335468	34.4246	40.9879	0	0	2	0	0.314278252	7.86E-05	1.19E-04	0.263131787	0	0	0	2.873770087	2.874330054	-0.2103	[-0.4626,-0.0741]	0.2004	-
T	T	317	301	-	-	-	-	-	-	-	-	-	0.122093023	0.122093023	NA	1.32315114	1.899174426	9.302167361	42.94574756	36.1541	41.329	0	0	2	0	0.172290213	4.11E-07	9.12E-07	0.329322432	0	0	0	0.999890321	0.999923717	-0.4447	[-0.6105,-0.3606]	0.1482	-
Y	Y	318	302	-	-	-	-	-	-	-	-	-	0.011406844	0.011406844	NA	1.332575436	1.797025595	2.526457435	42.24028008	36.2085	40.1738	0	0	1	0	0.05172994	1.53E-08	4.51E-08	0.028973277	0	0	0	0.499992358	0.499994685	-0.5412	[-0.7016,-0.4626]	0.1783	-
G	G	319	303	-	-	-	-	-	-	-	-	-	0	0	NA	1.274310789	1.796007612	0.015962387	45.04499692	39.4338	42.4319	0	0	1	0	9.56E-17	5.88E-15	4.80E-13	0	0	0	0	0	0	-0.6907	[-0.7571,-0.6622]	0.09627	-
A	A	320	304	-	-	C	-	-	-	-	-	-	0.093023256	0.093023256	NA	1.220075518	1.663133463	7.464834702	48.82902869	43.0785	46.0834	0	0	1	0	0.796698255	0.139875323	1.51E-01	0.493962726	0.486439353	0.303925424	1.5	4.999692424	6.4997219	0.8655	[0.4055,0.7959]	0.3613	-
C	C	321	305	-	-	C	-	-	EG1	-	-	-	0.005988024	0.005988024	NA	1.305185137	1.954044454	1.908738798	49.17995248	42.7007	46.7063	0	1	3	0	9.68E-17	6.98E-13	1.13E-11	0	0	0	0	0	0	-0.6819	[-0.7571,-0.6622]	0.1088	-
P	P	322	306	-	-	-	-	-	-	-	-	-	0.018867925	0.018867925	NA	1.323975845	1.799150854	0.465499968	51.90531248	45.0191	49.7441	0	0	3	0	9.56E-17	2.61E-12	2.84E-11	0	0	0	0	0	0	-0.6975	[-0.7571,-0.6622]	0.08654	-
K	K	323	307	-	N	C	C	-	EG1	-	-	-	0.211864407	0.190677966	NA	1.23728314	1.892085199	11.71971861	51.3954785	44.5629	50.4226	0	1	3	0	0.148499192	1.64E-08	4.75E-08	0.118199278	0.119105751	0.095539595	0	0.500116909	0.500070457	-0.3554	[-0.5448,-0.2336]	0.1903	-
Y	Y	324	308	-	-	C	-	-	-	-	-	-	0.224334601	0.224334601	NA	1.265616058	1.773839173	6.598168886	49.98782807	42.5923	49.2898	0	0	3	0	3.18E-16	2.61E-10	1.41E-09	0	0	0	0	0	0	-0.6865	[-0.7571,-0.6622]	0.1023	-
V	V	325	309	-	-	C	-	-	-	-	-	-	0	0	NA	1.221391902	1.911576696	2.768510153	52.61509756	44.8622	52.2181	0	0	3	0	0.611037726	0.018991367	2.19E-02	0.378682737	0.522802063	0.326500177	1.499800188	4.498475595	5.998342951	0.4036	[-0.0741,0.4055]	0.2948	-
K	K	326	310	-	-	C	-	-	-	-	-	-	0.5	0.474576271	NA	1.015157631	1.730507722	12.26097584	53.03923587	44.7443	52.8573	0	0	3	0	0.261792647	1.30E-05	2.22E-05	0.163994994	0.280319079	0.176956194	0	1.968687636	1.968794821	-0.1005	[-0.3606,0.1314]	0.2583	-
Q	Q	327	311	-	-	C	-	-	-	-	-	-	0.146666667	0.146666667	NA	1.019643087	1.810046919	8.438328861	56.16887464	47.6031	55.2115	0	0	2	0	0.063802185	5.35E-07	1.13E-06	0.05702705	0.204855832	0.184514353	0.706513068	0	0.70674175	-0.6274	[-0.73,-0.6105]	0.1077	-
N	N	328	312	-	-	C	-	P	-	-	-	-	0.548717949	0.548717949	NA	0.989805156	1.346289452	14.79858256	55.8885031	46.9314	53.8901	0	0	2	0	1.109853542	0.294286869	3.05E-01	1.717729036	0.763605255	1.191077715	1.795562888	6.286910601	8.082215726	1.263	[0.4055,1.434]	0.2954	-
T	T	329	313	-	-	-	-	-	-	-	-	-	0.360465116	0.360465116	NA	1.044674558	1.484688218	10.74862291	59.18489375	50.3719	56.7933	0	0	2	0	0.172314821	4.12E-07	9.12E-07	0.11978498	0	0	0	0.5	0.5	-0.4444	[-0.6105,-0.3606]	0.1483	-
L	L	330	314	-	-	-	-	-	-	-	-	-	0.034825871	0.034825871	NA	1.149868469	1.854332329	4.317650357	61.50278156	53.1026	59.4024	0	0	3	0	0.155425355	7.93E-05	1.19E-04	0.181444653	0	0	0	0	0	-0.4256	[-0.6622,-0.3606]	0.2111	-
K	K	331	315	-	-	-	-	-	-	-	-	-	0.31779661	0.31779661	NA	1.202133722	1.540046631	10.32802065	64.66846233	56.2605	61.9571	0	0	3	0	2.73E-16	6.73E-12	6.14E-11	0	0	0	0	0	0	-0.7084	[-0.7571,-0.7016]	0.071	-
L	L	332	316	-	-	-	-	-	-	-	-	-	0.004975124	0.004975124	NA	1.254291222	1.88009708	4.401485472	66.49544544	58.5263	63.7984	0	0	3	0	0.296051631	0.001165974	1.50E-03	0.444597876	0.237113276	0.358830078	0	0	0	-0.1573	[-0.4626,-0.0741]	0.2837	-
A	A	333	317	-	-	-	-	-	-	-	-	-	0.007751938	0.007751938	NA	1.299666027	1.959262058	2.361064003	70.17853722	62.0791	67.1765	0	0	3	0	0.03783593	1.46E-11	1.29E-10	0.072020637	0	0	0	0	0	-0.6475	[-0.73,-0.6105]	0.09127	-
T	T	334	318	-	-	-	-	-	-	-	-	-	0.098837209	0.098837209	NA	1.208667678	1.683424771	6.135692758	71.44314519	63.5156	67.7617	0	0	3	0	0.043176936	3.62E-10	1.84E-09	0.058654938	0	0	0	0	0	-0.6544	[-0.73,-0.6105]	0.08555	-
G	G	335	319	-	-	-	-	-	-	-	-	-	0	0	NA	1.244690655	1.799810917	4.163856249	75.0265415	66.901	71.2283	0	0	2	0	0.034110547	8.60E-13	1.35E-11	0.014196598	0	0	0	0	0	-0.5535	[-0.7016,-0.4626]	0.1683	-
M	M	336	320	-	-	-	-	-	-	-	-	-	0	0	NA	1.289401285	1.832649909	4.309355494	77.83933659	69.6379	74.4562	0	0	3	0	3.18E-16	0	0.00E+00	0	0	0	0	0	0	-0.7196	[-0.7585,-0.7016]	0.05511	-
R	R	337	321	-	-	-	-	-	-	-	-	-	0.281021898	0.281021898	NA	1.247286422	1.67856396	7.08386706	78.53433997	69.9991	75.4236	0	0	4	0	9.68E-17	2.75E-10	1.45E-09	0	0	0	0	0	0	-0.714	[-0.7585,-0.7016]	0.06304	-
N	N	338	322	-	-	-	-	-	-	-	-	-	0.015384615	0.015384615	NA	1.213457558	1.574399731	4.570725242	79.24431691	70.3571	75.5389	1	0	6	0	5.84E-16	1.86E-12	2.29E-11	0	0	0	0	0	0	-0.7224	[-0.7585,-0.7016]	0.05109	-
V	V	339	323	-	N	-	-	-	-	-	-	-	0.068965517	0.068965517	NA	1.101182021	1.576684769	11.00650336	82.61835228	73.5909	79.0126	1	0	6	0	0.408307347	0.000446333	6.00E-04	0.356552259	0.261161194	0.229829001	0.49993774	1.998796247	2.498858582	0.03088	[-0.2336,0.1314]	0.244	-
P	P	340	324	-	-	-	-	-	-	-	-	-	0.182389937	0.182389937	NA	1.002943254	1.361725571	12.0977687	84.03115065	74.7564	79.7984	1	0	6	0	0.042159922	2.06E-10	1.20E-09	0.080282533	0	0	0	0.500107789	0.500074962	-0.5741	[-0.73,-0.5448]	0.1514	-
E	E	341	325	-	-	-	-	-	-	-	-	-	0.69955157	0.69955157	NA	0.809673589	1.008436178	13.2533983	86.26591119	76.8323	82.3918	1	0	7	0	0.230108232	1.07E-06	2.16E-06	0.248902058	0	0	0	2.902139328	2.902180063	-0.1261	[-0.4626,-0.0741]	0.2483	-
K	K	342	326	-	-	-	-	-	-	-	-	-	0.68220339	0.68220339	NA	0.742537502	1.140099967	11.86244301	88.38984847	79.0914	85.0592	1	0	7	0	0.570731992	0.013014058	1.53E-02	0.581216128	0.703300273	0.72175715	0.96013551	4.801523989	5.761519653	0.6096	[0.1314,0.7959]	0.375	-
Q	NA	343	327	N	N	-	-	-	-	-	-	-	NA	NA	NA	NA	NA	NA	NA	NA	NA	1	0	7	0	0.12828195	6.79E-06	1.20E-05	0.152027993	0	0	NA	NA	NA	-0.5381	[-0.7016,-0.4626]	0.1398	-
T	NA	344	328	-	-	-	-	-	-	-	-	-	NA	NA	NA	NA	NA	NA	NA	NA	NA	1	0	7	0	0.08649419	6.33E-09	2.15E-08	0.137862681	0.138354352	0.222233155	NA	NA	NA	-0.584	[-0.7016,-0.5448]	0.1107	-
R	NA	345	329	-	-	-	-	-	-	-	-	-	NA	NA	NA	NA	NA	NA	NA	NA	NA	1	0	2	0	0.074691427	2.03E-10	1.20E-09	0.296737403	0	0	NA	NA	NA	-0.5344	[-0.7016,-0.4626]	0.1421	-
G	G	346	330	-	-	-	-	-	-	-	-	-	0.634615385	0.413461538	NA	0.967121531	1.930211558	1.369537366	82.05596253	74.0891	80.4724	1	0	3	0	3.18E-16	1.72E-11	1.50E-10	0	0	0	0	0	0	NA	NA	NA	-
L	L	347	331	-	-	-	-	-	-	-	-	-	0.68159204	0.064676617	NA	0.856053751	2.044566551	14.1352382	83.52191866	75.9241	82.383	1	0	3	0	0.143071002	4.34E-07	9.53E-07	0.254596562	0.134675126	0.241941645	0	1.067285047	1.066989664	NA	NA	NA	-
F	F	348	332	-	-	-	-	-	-	-	-	-	0.391666667	0.045833333	NA	0.945807588	2.018383395	7.71058922	86.34636788	78.7318	84.6997	1	0	3	0	0.06319309	4.61E-07	1.00E-06	0.102110221	0.179989739	0.293659081	0	0	0	NA	NA	NA	-
G	G	349	333	-	-	-	-	-	-	-	-	-	0.307692308	0.096153846	NA	0.969593527	1.902911913	5.721361295	87.70229953	79.7008	85.8511	1	0	3	0	0.183036439	1.32E-06	2.61E-06	0.05616217	0.223810223	0.069330053	0	1.000063659	1.000060071	NA	NA	NA	-
A	A	350	334	-	-	-	-	-	EG1	-	-	-	0	0	NA	1.164542372	1.938723247	4.982894259	88.19977216	80.1175	85.6437	1	1	3	0	0.10302556	2.01E-07	4.71E-07	0.240450573	0.294218939	0.693166156	0	0	0	NA	NA	NA	-
I	I	351	335	-	-	-	-	-	-	-	-	-	0.035532995	0.035532995	NA	1.210077483	1.885748932	3.801002201	85.45691809	77.1447	82.585	1	0	3	0	5.84E-16	6.53E-10	3.19E-09	0	0	0	0	0	0	NA	NA	NA	-
A	A	352	336	-	-	-	-	-	-	-	-	-	0.434108527	0.434108527	NA	1.048768343	1.657046252	12.49588116	85.63213229	77.0025	82.9567	1	0	3	0	1.83E-15	2.49E-10	1.40E-09	0	0	0	0	0	0	NA	NA	NA	-
G	G	353	337	-	-	-	-	-	-	-	-	-	0.317307692	0.317307692	NA	1.009190179	1.661560554	0.107034468	88.71608769	80.2512	86.3528	1	0	3	0	5.84E-16	2.08E-11	1.71E-10	0	0	0	0	0	0	NA	NA	NA	-
F	F	354	338	-	-	-	-	-	-	-	-	-	0.233333333	0.108333333	NA	0.986671136	1.808537819	7.814514296	92.08135657	83.6762	89.4489	1	0	3	0	5.84E-16	1.11E-08	3.43E-08	0	0	0	0	0	0	NA	NA	NA	-
I	I	355	339	-	-	-	-	-	-	-	-	-	0.030456853	0.030456853	NA	1.140735203	1.752187297	4.214260281	90.63744068	82.1228	87.3999	1	0	3	0	0.048239049	3.92E-09	1.44E-08	inf	0	0	0	0.355452451	0.355448216	NA	NA	NA	-
E	E	356	340	-	-	-	-	-	-	-	-	-	0.434977578	0.434977578	NA	0.974752237	1.289930632	13.09664134	90.44150012	81.5823	87.1643	1	0	3	0	0.420742665	0.002153396	2.68E-03	0.545250737	0.299038822	0.391230232	0	0	0	NA	NA	NA	-
N	N	357	341	-	-	-	-	-	-	-	-	-	0.2	0.2	NA	1.082341027	1.335988756	9.553157619	87.79159253	78.8454	84.0643	0	0	2	0	5.11E-17	1.62E-09	6.71E-09	0	0	0	0	0	0	NA	NA	NA	-
G	G	358	342	-	-	-	-	-	-	-	-	-	0.019230769	0.019230769	NA	1.206588201	1.608583885	0.181884116	86.05631228	77.2213	81.844	0	0	2	0	5.84E-16	3.03E-11	2.25E-10	0	0	0	0	0	0	NA	NA	NA	-
W	W	359	343	-	-	-	-	-	-	-	-	-	0.115789474	0.115789474	NA	1.101474319	1.512144703	7.066262682	87.17603286	78.2563	82.2682	0	0	2	0	0.104495808	0.000192236	2.73E-04	2.46618E+12	0	0	0	0.787354871	0.787486098	NA	NA	NA	-
E	E	360	344	-	-	-	-	-	-	-	-	-	0.381165919	0.381165919	NA	0.982146006	1.174911011	11.44796987	84.97269384	75.8616	79.6151	0	0	1	0	0.054220717	3.64E-08	9.81E-08	0.037748448	0	0	0	0.483495297	0.483519222	NA	NA	NA	-
G	G	361	345	-	-	-	-	-	-	-	-	-	0.413461538	0.413461538	NA	0.854461586	1.115388531	14.59124659	87.41643341	78.4049	81.5506	0	0	2	0	9.56E-17	1.75E-10	1.10E-09	0	0	0	0	0	0	NA	NA	NA	-
M	M	362	346	-	-	-	-	-	-	-	-	-	0.013392857	0.013392857	NA	1.040147577	1.489754603	4.251363145	86.53739829	77.8846	80.8783	0	0	2	0	3.18E-16	1.18E-12	1.67E-11	0	0	0	0	0	0	NA	NA	NA	-
I	I	363	347	-	-	-	-	-	-	-	P	P	0.766497462	0.766497462	NA	0.879788608	1.001944799	16.36230281	83.90592653	75.2909	77.8142	0	0	2	0	1.550588359	0.017021948	1.97E-02	1.107322968	2.458359282	1.773306595	7.234980046	5.738392071	12.94515495	NA	NA	NA	-
D	D	364	348	-	-	-	-	-	-	-	-	-	0.601036269	0.601036269	NA	0.853594101	1.160217385	14.91835814	84.19643596	75.9738	78.0309	0	0	2	0	0.105725065	3.20E-07	7.19E-07	0.213986998	0	0	0	0.897781353	0.897781456	NA	NA	NA	-
G	G	365	349	-	-	-	-	-	-	-	-	-	0.096153846	0.096153846	NA	1.070051846	1.462626186	1.988611552	83.7851435	75.7575	78.312	0	0	2	0	3.18E-16	8.02E-11	5.54E-10	0	0	0	0	0	0	NA	NA	NA	-
W	W	366	350	-	-	-	-	-	-	-	-	-	0.147368421	0.147368421	NA	1.195793751	1.647098261	4.701346339	82.71986785	74.6581	77.9329	0	0	2	0	1.03E-15	7.93E-06	1.39E-05	0	0	0	0	0	0	NA	NA	NA	-
Y	Y	367	351	-	-	-	-	-	-	-	-	-	0	0	NA	1.290134253	1.815603155	2.385273582	86.14681026	78.1685	81.6077	0	0	2	0	6.73E-16	1.37E-07	3.32E-07	0	0	0	0	0	0	NA	NA	NA	-
G	G	368	352	-	-	-	-	-	-	-	-	-	0	0	NA	1.258281983	1.617066569	0.004632611	89.60267007	81.5759	84.7157	0	0	2	0	0.0979413	7.91E-08	2.03E-07	0.07479502	0	0	0	0	0	NA	NA	NA	-
F	F	369	353	-	-	-	-	-	-	-	-	-	0.0125	0.0125	NA	1.194199937	1.583481035	3.013762468	93.21926152	85.0742	88.231	0	0	1	0	0.2293671	0.000287079	3.99E-04	0.799731521	0.283281462	0.871199983	0	0.44889686	0.448895029	NA	NA	NA	-
R	R	370	354	-	-	-	-	-	-	-	-	-	0.317518248	0.317518248	NA	1.105944849	1.309106332	9.36788325	95.30127166	86.8565	90.0528	0	0	1	0	0.17113034	6.24E-06	1.11E-05	0.074933069	0.158065489	0.073305363	0	0.487718985	0.487671709	NA	NA	NA	-
H	H	371	355	-	-	-	-	-	-	-	-	-	0.084821429	0.084821429	NA	1.078390354	1.295144043	7.721042638	99.03234168	90.6072	93.6921	0	0	1	0	0.294973887	0.000318281	4.40E-04	0.193279675	0.336198376	0.222453485	0	0.448979306	0.448952365	NA	NA	NA	-
Q	Q	372	356	-	-	-	-	-	-	-	-	-	0.524444444	0.524444444	NA	0.95507544	0.994245199	12.0802229	102.2303671	93.6358	96.7191	0	0	1	0	0.66049607	0.119616566	1.30E-01	0.351846221	0.268650556	0.144518545	0	4.953543974	4.953513338	NA	NA	NA	-
N	N	373	357	-	-	-	-	-	-	-	-	-	0.071794872	0.071794872	NA	0.930414425	1.194067139	8.255233591	105.364025	96.9072	99.6832	0	0	1	0	9.56E-17	5.02E-09	1.83E-08	0	0	0	0	0	0	NA	NA	NA	-
S	S	374	358	-	-	-	-	-	-	-	-	-	0.664516129	0.664516129	NA	0.714819389	0.908146202	15.44393966	108.3966478	99.8864	102.35	0	0	1	0	0.35468837	0.00259327	3.19E-03	0.898606439	0.446492205	1.142345939	0.499982484	1.999907961	2.499893314	NA	NA	NA	-
E	E	375	359	-	-	-	-	-	-	-	-	-	0.506726457	0.506726457	NA	0.675478149	0.920542873	13.52605994	106.2994862	97.8075	99.8145	0	0	1	0	0.056418765	7.33E-08	1.90E-07	0.022329859	0	0	0	0.483367261	0.483206344	NA	NA	NA	-
G	G	376	360	-	-	-	-	-	-	-	-	-	0.317307692	0.317307692	NA	0.710553582	0.918554295	4.49864781	103.8786064	95.1676	97.5147	0	0	1	0	9.56E-17	2.02E-10	1.20E-09	0	0	0	0	0	0	NA	NA	NA	-
T	T	377	361	-	-	-	-	-	-	-	-	-	0.598837209	0.598837209	NA	0.829108277	0.99991392	15.33899821	100.4000436	91.7003	94.3076	0	0	1	0	0.733812624	0.120154862	1.31E-01	0.410516361	1.292250681	0.730080673	2.852079452	1.883977999	4.723112748	NA	NA	NA	-
G	G	378	362	-	-	-	-	-	-	-	-	-	0.25	0.25	NA	0.854514606	1.113280384	5.717009892	97.13633031	88.5911	90.9942	0	0	1	0	2.73E-16	2.50E-10	1.40E-09	0	0	0	0	0	0	NA	NA	NA	-
Q	Q	379	363	-	-	-	-	-	EG1	-	-	-	0.315555556	0.315555556	NA	0.969860994	1.271361926	10.52298127	93.73029666	85.3039	87.8479	0	1	1	0	4.00E-17	2.14E-06	4.10E-06	0	0	0	0	0	0	NA	NA	NA	-
A	A	380	364	-	-	-	-	-	EG1	-	-	-	0.15503876	0.15503876	NA	0.979992583	1.282805346	12.11622161	91.84182181	83.7416	86.0102	0	1	1	0	3.18E-16	1.11E-09	4.89E-09	0	0	0	0	0	0	NA	NA	NA	-
A	A	381	365	-	-	-	-	-	EG1	-	-	-	0.240310078	0.240310078	NA	1.102518091	1.424378802	7.809718506	88.50253581	80.5554	82.9716	0	1	1	0	6.42E-16	1.11E-09	4.89E-09	0	0	0	0	0	0	NA	NA	NA	-
D	D	382	366	-	-	-	-	-	EG1	-	-	-	0.07253886	0.07253886	NA	1.106744017	1.575423476	2.003105551	88.64205912	81.0392	83.5871	0	1	1	0	9.56E-17	5.44E-10	2.68E-09	0	0	0	0	0	0	NA	NA	NA	-
L	L	383	367	-	-	-	-	-	-	-	-	-	0.651741294	0.651741294	NA	0.954060746	1.151516807	13.30900731	86.19948938	78.872	80.9778	0	0	1	0	0.270545328	0.000433687	5.84E-04	0.26799463	0	0	0	1.500659859	1.500621848	NA	NA	NA	-
K	K	384	368	-	-	-	-	-	-	-	-	-	0.661016949	0.661016949	NA	0.929843981	1.323424548	14.27998865	86.00705037	78.9985	81.3992	0	0	0	0	0.064627179	6.56E-07	1.36E-06	0.062220141	0	0	0	0.480050082	0.48004174	NA	NA	NA	-
S	S	385	369	-	-	-	-	-	-	-	-	-	0.051612903	0.051612903	0.877419355	1.117084552	1.731856598	6.414406015	85.17011109	77.9142	81.0224	0	0	0	0	5.11E-17	1.86E-10	1.12E-09	0	0	0	0	0	0	NA	NA	NA	-
T	T	386	370	-	-	-	-	-	-	-	-	-	0.058139535	0.058139535	0.325581395	1.167684409	1.551962851	5.636183895	82.71970986	75.2369	78.1372	0	0	0	0	5.84E-16	1.10E-08	3.43E-08	0	0	0	0	0	0	NA	NA	NA	-
Q	Q	387	371	-	-	-	-	-	-	-	-	-	0.342222222	0.342222222	0.533333333	1.003642422	1.2959916	11.49667145	80.91968566	73.8314	76.3035	0	0	0	0	4.00E-17	2.15E-06	4.11E-06	0	0	NA	0	0	0	NA	NA	NA	-
A	A	388	372	-	-	-	-	-	-	-	-	-	0.248062016	0.248062016	0.310077519	1.015652766	1.638566206	14.62269157	80.96525003	74.0725	77.1088	0	0	0	0	0.22376883	3.63E-05	5.70E-05	0.722507171	0	0	0	2.000261347	2.000181758	NA	NA	NA	-
A	A	389	373	-	-	-	-	-	-	-	-	-	0	0	0.139534884	1.162402942	1.809944074	3.194759061	79.10732554	71.8603	75.4154	0	0	0	0	0.111762407	8.18E-07	1.68E-06	0.179956793	0	0	0	1	1	NA	NA	NA	-
I	I	390	374	-	-	-	-	-	-	-	-	-	0.203045685	0.203045685	0.030456853	1.085106751	1.477106358	10.19391863	76.69858009	69.4347	72.4551	0	0	0	0	0.332525565	0.001329659	1.70E-03	0.173624001	0.382770146	0.201851104	0.478939177	1.913907177	2.393087558	NA	NA	NA	-
D	D	391	375	-	-	-	-	-	-	-	-	-	0.445595855	0.445595855	0.512953368	0.975658212	1.383992992	13.92860602	76.02001789	69.2554	72.0436	0	0	0	0	0.444093842	0.004033642	4.91E-03	0.263702613	0.647169087	0.388061343	1.346672166	2.244453381	3.591125822	NA	NA	NA	-
Q	Q	392	376	-	-	-	-	-	-	-	-	-	0.337777778	0.182222222	0.613333333	1.033137623	1.821047611	12.58836442	75.30868666	68.5481	72.1245	0	0	0	0	0.094695634	7.48E-05	1.14E-04	0.228298312	0	0	0	0.707163352	0.707134919	NA	NA	NA	-
I	I	393	377	-	-	-	-	-	-	-	-	-	0.025380711	0.025380711	0.010152284	1.15193671	1.788655934	4.547948561	72.97648302	65.8275	69.5972	0	0	0	0	0.06654708	1.01E-06	2.02E-06	0.122828026	0	0	0	0.479233902	0.479244378	NA	NA	NA	-
N	N	394	378	-	-	-	-	-	-	-	-	-	0.38974359	0.38974359	0.2	1.028313195	1.412392448	12.53423518	71.10272439	64.1903	67.2383	0	0	0	0	0.2454143	0.000131297	1.91E-04	0.292600608	0.177669547	0.213900309	0.450771227	1.347986245	1.799068157	NA	NA	NA	-
G	G	395	379	-	-	-	-	-	EG1	-	-	-	0.346153846	0.173076923	0.375	0.967269799	1.600528028	12.09374809	70.94858729	64.5022	67.7613	0	1	0	0	0.199134443	5.82E-06	1.04E-05	0.136361568	0	0	0	2.001857866	2.001671208	NA	NA	NA	-
K	K	396	380	-	-	-	-	-	EG1	-	-	-	0.088983051	0.004237288	0.152542373	1.055326931	1.932940589	5.364225625	69.27327163	62.6061	66.6801	0	1	0	0	3.18E-16	1.40E-08	4.22E-08	0	0	0	0	0	0	NA	NA	NA	-
L	L	397	381	-	-	-	-	-	-	-	-	-	0.149253731	0.149253731	0	1.110938385	1.614559007	8.034828309	66.93341014	59.9781	63.7576	0	0	0	0	5.84E-16	1.57E-05	2.63E-05	0	0	0	0	0	0	NA	NA	NA	-
N	N	398	382	-	-	-	-	-	EG1	-	-	-	0.507692308	0.507692308	0.302564103	0.985140974	1.39957735	12.25052448	65.78784194	59.3315	62.4511	0	1	0	0	0.06108231	2.74E-07	6.26E-07	0.039434643	0	0	0	0.448890676	0.448890728	NA	NA	NA	-
R	R	399	383	-	-	-	-	-	EG1	-	-	-	0.682481752	0.138686131	0.598540146	0.949718428	1.734164048	14.44937302	65.18114904	59.0258	62.8039	0	1	0	0	0.490299674	0.011268702	1.33E-02	0.176811291	0.345787137	0.125979242	0.561298055	4.000024113	4.546462152	NA	NA	NA	-
V	V	400	384	-	-	-	-	-	EG1	-	-	-	0.097701149	0.097701149	0.074712644	1.066708385	1.829725128	5.523024832	63.05984316	56.4647	60.8376	0	1	0	0	0.110642668	0.000320813	4.42E-04	0.124046337	0.318172785	0.360302117	0.805061054	0	0.815062783	NA	NA	NA	-
I	I	401	385	-	-	-	-	-	-	-	-	-	0.319796954	0.319796954	0.116751269	1.09234228	1.54031751	8.187581299	60.94231393	54.2737	57.9612	0	0	0	0	0.275386903	0.000535576	7.12E-04	0.195810464	0.194289655	0.139520254	0.479451552	1.438031965	1.917507009	NA	NA	NA	-
E	E	402	386	-	-	-	-	-	EG1	-	-	-	0.493273543	0.408071749	0.470852018	0.948733814	1.481151707	14.23127667	60.39571054	54.3871	57.5929	0	1	0	0	0.496881491	0.008421432	1.00E-02	0.376779254	0.495729892	0.382115538	1.733381466	2.482994413	4.21759751	NA	NA	NA	-
K	K	403	387	-	-	-	-	-	EG1	-	-	-	0.686440678	0.673728814	0.461864407	0.909788165	1.456695388	10.87595883	57.05157001	51.441	54.5956	0	1	0	0	0.200997958	8.30E-05	1.24E-04	NA	0	NA	0	1.440103236	1.440089167	NA	NA	NA	-
T	T	404	388	-	-	-	-	-	-	-	-	-	0.162790698	0.162790698	0.005813953	1.095883036	1.686221523	7.972723918	54.07695534	48.1386	51.8984	0	0	0	0	9.56E-17	1.92E-08	5.52E-08	0	0	0	0	0	0	NA	NA	NA	-
N	N	405	389	-	-	-	-	-	-	-	-	-	0.21025641	0.143589744	0.241025641	1.014563275	1.822217636	13.83551522	51.61055199	46.2266	50.2911	0	0	0	0	9.56E-17	9.55E-09	3.18E-08	0	0	0	0	0	0	NA	NA	NA	-
E	E	406	390	-	-	-	-	-	EG1	-	-	-	0.385650224	0.385650224	0.529147982	1.088372497	1.558433851	11.32506906	48.50284767	43.4366	46.8802	0	1	0	0	0.293130556	0.00029484	4.09E-04	0.285045884	0.164410648	0.161452655	0	2.41823254	2.418321195	NA	NA	NA	-
K	K	407	391	-	-	-	-	-	EG1	-	-	-	0.436440678	0.148305085	0.131355932	1.106538874	1.814261671	14.26888486	45.27436909	40.3219	44.5313	0	1	0	0	3.18E-16	2.38E-08	6.65E-08	0	0	0	0	0	0	NA	NA	NA	-
F	F	408	392	-	-	-	-	-	-	-	-	-	0.166666667	0.166666667	0	1.198331011	1.663356161	9.153582398	41.72405997	37.0777	40.9317	0	0	0	0	0.071377327	2.68E-06	5.07E-06	0.061908547	0	0	0	0.448921749	0.448912338	NA	NA	NA	-
H	H	409	393	-	-	-	-	-	EG1	-	-	-	0.245535714	0.196428571	0.366071429	1.203353319	1.948453517	13.58188561	38.71656049	34.3401	39.1128	0	1	0	0	3.18E-16	6.35E-09	2.15E-08	0	0	0	0	0	0	NA	NA	NA	-
Q	Q	410	394	-	-	-	-	-	EG1	-	-	-	0.24	0.102222222	0.457777778	1.09013438	1.877919386	10.86893435	39.73070263	34.9179	41.0891	0	1	0	0	0.097973584	0.000105043	1.55E-04	0.062638157	0.276756237	0.178708265	0	0.72786536	0.727112764	NA	NA	NA	-
I	I	411	395	-	-	-	-	-	EG1	-	-	-	0.375634518	0.065989848	0.015228426	1.067460725	2.011853935	11.71623267	38.10966469	32.9611	40.5029	0	1	0	0	0.068849406	1.64E-06	3.21E-06	0.092809739	0	0	0	0.479270913	0.479270119	NA	NA	NA	-
E	E	412	396	-	-	-	-	-	-	-	-	-	0.210762332	0.210762332	0.085201794	1.109134973	1.885828112	13.92261149	36.27296136	30.2353	38.4593	0	0	0	0	9.56E-17	2.65E-09	1.04E-08	0	0	0	0	0	0	NA	NA	NA	-
K	K	413	397	-	-	-	-	-	EG1	-	-	-	0.076271186	0.072033898	0.449152542	1.07490789	1.954591108	6.484238749	38.71060532	31.8004	40.601	0	1	0	0	0.066999917	1.12E-06	2.23E-06	0.028516885	0	0	0	0.480325994	0.480381713	NA	NA	NA	-
E	E	414	398	-	-	-	-	-	EG1	-	-	-	0.479820628	0.479820628	0.269058296	0.980547726	1.586055489	15.54116261	36.69066836	28.9985	38.4793	0	1	0	0	4.00E-17	2.65E-09	1.04E-08	0	0	0	0	0	0	NA	NA	NA	-
F	F	415	399	-	-	-	-	-	-	-	-	-	0.233333333	0.220833333	0.008333333	0.938651233	1.870275251	8.00755142	33.80400518	26.2462	36.8159	0	0	0	0	0.07139598	2.69E-06	5.07E-06	0.086895021	0	0	0	0.448903006	0.448899303	NA	NA	NA	-
S	S	416	400	-	-	-	-	-	-	-	-	-	0.625806452	0.516129032	0.451612903	0.836562396	1.627478301	17.04914327	31.38864467	23.1443	34.4586	0	0	0	0	0.853936518	0.304307312	3.14E-01	1.068837568	0.480661219	0.60757048	0.563531555	5.073562682	5.636689334	NA	NA	NA	-
E	E	417	401	-	-	-	-	-	EG1	-	-	-	0.569506726	0.452914798	0.565022422	0.799420323	1.715543969	16.00446903	30.6860422	23.1478	35.6035	0	1	0	0	0.058591627	1.39E-07	3.35E-07	0.068051484	0	0	0	0.471892388	0.471885484	NA	NA	NA	-
V	V	418	402	-	-	-	-	-	-	-	-	-	0.827586207	0.373563218	0.017241379	0.742272216	1.800048568	17.65161929	33.12554721	26.1214	39.0728	0	0	0	0	0.374595609	0.002059955	2.57E-03	0.16921405	0.351061876	0.16015777	0.49956245	2.498669353	2.998089969	NA	NA	NA	-
E	E	419	403	-	-	-	-	-	EG1	-	-	-	0.524663677	0.304932735	0.076233184	0.791194773	1.886706336	11.98072382	32.85001004	27.1128	39.7423	0	1	0	0	3.18E-16	2.66E-09	1.04E-08	0	0	0	0	0	0	NA	NA	NA	-
G	G	420	404	-	-	-	-	-	EG1	-	-	-	0.269230769	0.028846154	0.269230769	0.740474693	2.019169066	3.257596311	36.27370656	30.8131	43.5266	0	1	0	0	0.051475834	1.39E-08	4.20E-08	0.028147051	0.145282864	0.080227953	0	0.50027022	0.500241601	NA	NA	NA	-
R	R	421	405	-	-	-	-	-	EG1	-	-	-	0.781021898	0.102189781	0.200729927	0.738831479	2.009414401	13.70912475	38.13198556	33.464	45.5502	0	1	2	0	0.113899515	1.12E-06	2.24E-06	0.149163889	0	0	0	0.999231278	0.999366347	NA	NA	NA	-
I	I	422	406	-	-	-	-	-	-	-	-	-	0.543147208	0.187817259	0.010152284	0.846857639	1.999056303	15.12700884	36.83715363	32.3515	43.4698	0	0	2	0	0.551831238	0.0312362	3.57E-02	0.366705705	0.544624666	0.365501389	0	3.832636995	3.832971364	NA	NA	NA	-
Q	Q	423	407	-	-	-	-	-	-	-	-	-	0.057777778	0.057777778	0.182222222	0.958393467	1.920509306	10.0007255	36.84145798	31.1927	42.3605	0	0	2	0	6.73E-16	3.18E-06	5.94E-06	0	0	0	0	0	0	NA	NA	NA	-
D	D	424	408	-	-	-	-	-	-	-	-	-	0.533678756	0.176165803	0.191709845	0.868769703	1.987113893	11.25980207	40.25232664	34.4095	45.97	0	0	2	0	0.222960032	3.46E-05	5.49E-05	0.168997102	0	0	0	1.795562705	1.795562911	NA	NA	NA	-
L	L	425	409	-	-	-	-	-	-	-	-	-	0.512437811	0	0.009950249	0.88244417	2.067498508	13.42079097	41.55939327	36.3868	47.1207	0	0	2	0	0.495257685	0.017742002	2.05E-02	0.41084509	0	0	0	3.514791126	3.527249853	NA	NA	NA	-
E	E	426	410	-	-	-	-	-	-	-	-	-	0.242152466	0.022421525	0.058295964	1.004824284	2.016160393	10.21980743	40.13398474	34.6198	44.5441	0	0	2	0	0.058597867	1.39E-07	3.35E-07	0.091429497	0	0	0	0.483691811	0.4836946	NA	NA	NA	-
K	K	427	411	-	-	-	-	-	-	-	-	-	0.449152542	0.449152542	0.334745763	0.996106623	1.785970157	11.07903606	41.78053454	35.3058	45.6038	0	0	2	0	0.268205497	0.000395511	5.38E-04	0.177556735	0	0	0	1.920255971	1.920219165	NA	NA	NA	-
Y	Y	428	412	-	-	-	-	-	-	-	-	-	0.615969582	0.049429658	0.045627376	0.910572826	2.011093761	14.15552443	44.9929393	38.8482	49.2794	0	0	2	0	9.56E-17	2.67E-07	6.17E-07	0	0	0	0	0	0	NA	NA	NA	-
V	V	429	413	-	-	-	-	-	-	-	-	-	0.436781609	0.045977011	0.022988506	0.93923966	2.058723149	13.87301236	45.3203603	39.6915	49.1538	0	0	2	0	0.124766465	4.55E-06	8.23E-06	0.129920076	0.176075621	0.185165229	0.5	0.499997084	0.999995944	NA	NA	NA	-
E	E	430	414	-	-	-	-	-	-	-	-	-	0.058295964	0.035874439	0.044843049	1.056414428	1.981964404	4.620798489	45.07852549	38.7247	47.7009	0	0	2	0	0.117215808	1.77E-06	3.45E-06	0.143839518	0	0	0	0.964603727	0.963911237	NA	NA	NA	-
D	D	431	415	-	-	-	-	-	-	-	-	-	0.466321244	0.321243523	0.041450777	0.976578468	1.815753394	14.25811618	47.38316223	40.4652	50.0766	0	0	2	0	3.18E-16	1.07E-09	4.83E-09	0	0	0	0	0	0	NA	NA	NA	-
T	T	432	416	-	-	-	-	-	-	-	-	-	0.308139535	0.081395349	0.069767442	0.91585898	2.018580091	12.03313098	49.83559834	43.495	52.9518	0	0	2	0	0.198408929	7.00E-05	1.07E-04	0.119506892	0	0	0	1.499953908	1.499967943	NA	NA	NA	-
K	K	433	417	-	-	-	-	-	-	-	-	-	0.347457627	0.148305085	0.080508475	1.00562519	1.999331643	9.353279041	49.8169835	43.5934	52.016	0	0	2	0	2.73E-16	2.44E-08	6.77E-08	0	0	0	0	0	0	NA	NA	NA	-
I	I	434	418	-	-	-	-	-	-	-	-	-	0.060913706	0.060913706	0.045685279	1.109706912	1.876215698	6.108335614	50.35699588	43.3463	51.7016	0	0	2	0	0.432452592	0.002986152	3.65E-03	0.683969138	0	0	0	2.847042583	2.845965457	NA	NA	NA	-
D	D	435	419	-	-	-	-	-	-	-	-	-	0.336787565	0.07253886	0.186528497	0.977310065	1.869692168	13.97465452	53.21122744	46.095	55.0439	0	0	2	0	3.18E-16	1.09E-09	4.88E-09	0	0	0	0	0	0	NA	NA	NA	-
L	L	436	420	-	-	-	-	-	-	-	-	-	0.512437811	0.019900498	0.019900498	0.950546992	2.019798341	13.90322072	54.89565488	48.3442	56.7536	0	0	2	0	0.140270724	2.27E-05	3.71E-05	0.155022322	0	0	0	1.000432718	1.000300917	NA	NA	NA	-
W	W	437	421	-	-	-	-	-	-	-	-	-	0.294736842	0.024561404	0.028070175	1.098915562	1.984438798	10.92606602	54.706931	47.9491	55.4718	0	0	2	0	0.113089452	0.000384958	5.26E-04	1.03226E+12	0	0	0	0.787601708	0.787657812	NA	NA	NA	-
S	S	438	422	-	-	-	-	-	-	-	-	-	0.025806452	0.025806452	0.058064516	1.14042481	1.904815362	6.896600035	55.90118108	48.4694	56.3596	0	0	2	0	3.18E-16	4.75E-07	1.03E-06	0	0	0	0	0	0	NA	NA	NA	-
Y	Y	439	423	-	-	-	-	-	-	-	-	-	0.539923954	0.159695817	0.007604563	0.982391847	1.944733755	13.21087092	58.8424368	51.6602	59.8517	0	0	3	0	2.73E-16	2.71E-07	6.23E-07	0	0	0	0	0	0	NA	NA	NA	-
N	N	440	424	-	-	-	-	-	-	-	-	-	0.358974359	0.025641026	0.041025641	1.017485985	2.00883001	11.47924382	59.58013103	52.7761	60.1242	0	0	3	0	9.68E-17	9.89E-09	3.25E-08	0	0	0	0	0	0	NA	NA	NA	-
A	A	441	425	-	-	-	-	-	-	-	-	-	0	0	0	1.156384045	1.984721123	2.082063396	59.59026697	52.2801	59.1782	0	0	3	0	2.27E-15	2.22E-09	8.92E-09	0	0	0	0	0	0	NA	NA	NA	-
E	E	442	426	-	-	-	-	-	-	-	-	-	0.269058296	0.179372197	0.147982063	1.078605511	1.791489447	10.08437107	61.91419101	54.2408	61.7222	0	0	3	0	0.234648984	7.17E-05	1.09E-04	0.916968219	0.165441532	0.652917425	0.483858023	1.452035245	1.935859771	NA	NA	NA	-
L	L	443	427	-	-	-	-	-	-	-	-	-	0.323383085	0.084577114	0.029850746	1.011999984	1.983536468	10.75239818	64.32174204	57.0712	64.495	0	0	3	0	0.210805532	0.000147706	2.12E-04	0.255590436	0	0	0	1.500217662	1.500151375	NA	NA	NA	-
L	L	444	428	-	-	-	-	-	-	-	-	-	0.263681592	0.064676617	0	1.084622878	1.949951679	7.136496849	64.3725455	57.2953	63.8385	0	0	4	0	0.351897974	0.002393469	2.97E-03	1.282251715	0.594107383	2.18687609	0.999919767	1.500075945	2.500026943	NA	NA	NA	-
V	V	445	429	-	-	-	-	-	-	-	-	-	0.005747126	0.005747126	0.189655172	1.21590691	1.911653783	3.506720684	65.53597069	57.9313	64.2918	0	0	4	0	0.125142461	4.75E-06	8.57E-06	0.45522817	0.176384011	0.648480938	0.499993367	0.499956365	0.999935263	NA	NA	NA	-
A	A	446	430	-	-	-	-	-	-	-	-	-	0.093023256	0.031007752	0.07751938	1.186681971	1.931663549	6.675911198	68.03719636	60.3386	67.3086	0	0	3	0	0.174261315	1.16E-05	1.99E-05	0.14916639	0.162916753	0.140842284	0	1.5	1.5	NA	NA	NA	-
L	L	447	431	-	-	-	-	-	-	-	-	-	0.447761194	0.134328358	0.004975124	1.054969447	2.006327191	11.00951624	69.64653122	62.4182	69.0736	0	0	3	0	0.359662156	0.016570763	1.93E-02	0.247137608	0.677631549	0.471101849	1.625424732	1.625932975	3.251556866	NA	NA	NA	-
E	E	448	432	-	-	-	-	-	-	-	-	-	0.161434978	0.044843049	0.291479821	1.156216532	1.973729129	9.552201977	69.6093601	62.3477	68.1967	0	0	3	0	3.18E-16	2.78E-09	1.05E-08	0	0	0	0	0	0	NA	NA	NA	-
N	N	449	433	-	-	-	-	-	-	-	-	-	0	0	0.558974359	1.278713025	1.947480485	2.767259887	71.10054208	63.3371	69.3255	0	0	3	0	3.18E-16	1.00E-08	3.25E-08	0	0	0	0	0	0	NA	NA	NA	-
Q	Q	450	434	-	-	-	-	-	-	-	-	-	0.204444444	0.088888889	0.324444444	1.145367176	1.992368292	10.8197429	73.82283683	66.1588	72.5892	0	0	3	0	3.18E-16	3.27E-06	6.09E-06	0	0	0	0	0	0	NA	NA	NA	-
H	H	451	435	-	-	-	-	-	-	-	-	-	0.446428571	0.138392857	0.723214286	1.102173259	1.988295816	13.29052401	74.71449911	67.4259	73.2643	0	0	2	0	0.06188068	3.33E-07	7.46E-07	0.031750774	0	0	0	0.448912767	0.448906092	NA	NA	NA	-
T	T	452	436	-	-	-	-	-	-	-	-	-	0	0	0.145348837	1.245625086	1.967183588	4.640526377	74.73538072	67.1948	72.443	0	0	1	0	4.00E-17	2.02E-08	5.71E-08	0	0	0	0	0	0	NA	NA	NA	-
I	I	453	437	-	-	-	-	-	-	-	-	-	0.081218274	0.081218274	0.050761421	1.255971951	1.893496543	6.996028803	77.16046962	69.288	74.9182	0	0	1	0	0.069076489	1.72E-06	3.35E-06	0.153474101	0	0	0	0.47923121	0.479242506	NA	NA	NA	-
D	D	454	438	-	-	-	-	-	-	-	-	-	0.10880829	0.051813472	0.357512953	1.155105305	2.012259176	8.207896581	79.32999927	71.7869	77.5165	0	0	1	0	0.167682517	6.47E-06	1.14E-05	0.104263878	0.153551846	0.096422543	0	1.346709144	1.346697996	NA	NA	NA	-
L	L	455	439	-	-	-	-	-	-	-	-	-	0.044776119	0	0.029850746	1.141350029	1.964682892	6.97098021	79.33740174	72.0506	77.0672	0	0	1	0	5.84E-16	2.21E-05	3.62E-05	0	0	0	0	0	0	NA	NA	NA	-
T	T	456	440	-	-	-	-	-	-	-	-	-	0.005813953	0.005813953	0.639534884	1.27282667	1.921963922	5.403399536	80.34395259	72.6917	77.4169	0	0	1	0	9.56E-17	2.02E-08	5.71E-08	0	0	0	0	0	0	NA	NA	NA	-
D	D	457	441	-	-	-	-	-	-	-	-	-	0.010362694	0.010362694	0.295336788	1.262438729	1.984896498	9.128521372	83.10410512	75.3255	80.5392	0	0	1	0	0.111716223	8.17E-07	1.68E-06	0.1122727	0	0	0	0.897836239	0.897819628	NA	NA	NA	-
S	S	458	442	-	-	-	-	-	-	-	-	-	0.141935484	0.006451613	0.451612903	1.129527214	2.0021688	9.719785736	84.19256042	76.8262	81.8379	0	0	1	0	0.085460137	2.49E-05	4.06E-05	0.176924888	0.240979952	0.503834337	0.56422058	0	0.564207676	NA	NA	NA	-
E	E	459	443	-	-	-	-	-	-	-	-	-	0.062780269	0.062780269	0.30941704	1.176678039	1.870001812	9.653656475	84.46790595	77.1099	81.4095	0	0	2	0	0.05875022	1.45E-07	3.49E-07	0.067657295	0	0	0	0.471915879	0.471955777	NA	NA	NA	-
M	M	460	444	-	-	-	-	-	-	-	-	-	0	0	0	1.255844516	1.861960059	2.247522868	86.69992551	78.9737	83.4285	0	0	2	0	3.18E-16	4.87E-12	4.52E-11	0	0	0	0	0	0	NA	NA	NA	-
N	N	461	445	-	-	-	-	-	-	-	-	-	0.117948718	0.056410256	0.317948718	1.14227719	1.888399342	8.982644854	88.85590097	81.2952	86.1197	0	0	2	0	0.318077505	0.000801726	1.05E-03	1.934757023	0.357498334	2.196067347	0.897781444	1.346672029	2.244453639	NA	NA	NA	-
K	K	462	446	-	-	-	-	-	-	-	-	-	0.440677966	0.186440678	0.529661017	1.041893503	1.873968401	14.65873321	89.12914867	81.9293	86.2679	0	0	2	0	3.18E-16	2.50E-08	6.87E-08	0	0	0	0	0	0	NA	NA	NA	-
L	L	463	447	-	-	-	-	-	-	-	-	-	0.019900498	0.019900498	0.014925373	1.138722035	1.743868848	4.468661709	90.4085403	83.0135	86.8772	0	0	2	0	0.119463166	0.000604919	7.96E-04	0.094606938	0	0	0	0.814016641	0.81419817	NA	NA	NA	-
F	F	464	448	-	-	-	-	-	-	-	-	-	0.0625	0.025	0.041666667	1.150240989	1.778699354	6.610354823	92.93349891	85.3128	89.592	0	0	2	0	0.071578977	2.78E-06	5.23E-06	0.100697958	0	0	0	0.448917943	0.448909692	NA	NA	NA	-
E	E	465	449	-	-	-	-	-	-	-	-	-	0.381165919	0.179372197	0.278026906	0.9946701	1.775050449	12.04625	94.18418096	86.8847	91.2935	0	0	2	0	6.74E-18	2.78E-09	1.05E-08	0	0	0	0	0	0	NA	NA	NA	-
K	K	466	450	-	-	-	-	-	-	-	-	-	0.38559322	0.38559322	0.305084746	0.984067562	1.533464167	12.83378525	94.42331039	87.3249	91.1084	0	0	2	0	0.638769225	0.063172577	7.02E-02	0.769915419	1.068290105	1.30024668	2.436137096	2.429592936	4.863163918	NA	NA	NA	-
T	T	467	451	-	-	-	-	-	-	-	-	-	0.005813953	0.005813953	0	1.089696877	1.681427447	2.795232474	96.45670773	89.0623	92.6962	0	0	2	0	0.06627158	9.45E-07	1.92E-06	0.082133801	0	0	0	0.499917649	0.499942722	NA	NA	NA	-
R	G	468	452	-	-	-	-	-	-	-	-	-	0.211538462	0.211538462	0.178832117	1.026866165	1.642666003	10.19962711	98.75896357	91.3362	95.4404	0	0	2	0	0.648665422	0.070507247	7.79E-02	0.355530466	0.808589542	0.447579503	1.967333005	2.949657508	4.916776786	NA	NA	NA	-
R	R	469	453	-	-	-	-	-	-	-	-	-	0.645985401	0.156934307	0.467153285	0.887672501	1.703111423	14.48039066	99.34627075	92.2899	96.1935	0	0	2	0	0.336981694	0.00153027	1.93E-03	0.200374739	0.310413814	0.186403651	0.492188412	1.968595164	2.460804319	NA	NA	NA	-
Q	Q	470	454	-	-	-	-	-	-	-	-	-	0.173333333	0.173333333	0.04	0.938028904	1.458934409	10.8353541	100.401031	93.3281	96.6609	0	0	2	0	0.196719664	0.000868957	1.13E-03	0.151728143	0.277194014	0.215920937	0	1.414411511	1.414328815	NA	NA	NA	-
L	L	471	455	-	-	-	-	-	-	-	-	-	0.004975124	0.004975124	0	1.012746032	1.611209378	3.069657721	102.9170357	95.5636	99.111	0	0	2	0	6.73E-16	2.18E-05	3.59E-05	0	0	0	0	0	0	NA	NA	NA	-
R	R	472	456	-	-	-	-	-	-	-	-	-	0.489051095	0.131386861	0.328467153	0.845913508	1.44783767	7.833015884	104.7282396	97.551	101.413	0	0	2	0	0.109678715	6.25E-07	1.31E-06	0.056710348	0	0	0	0.976146925	0.976984713	NA	NA	NA	-
E	E	473	457	-	-	-	-	-	-	-	-	-	0.340807175	0.139013453	0.466367713	0.79939826	1.4700513	13.62975321	107.8716556	100.508	104.578	0	0	2	0	5.11E-17	2.78E-09	1.05E-08	0	0	0	0	0	0	NA	NA	NA	-
N	N	474	458	-	-	-	-	-	-	-	-	-	0	0	0.18974359	0.989136778	1.403151398	5.260425843	107.9086764	100.332	104.073	0	0	2	0	5.11E-17	1.00E-08	3.25E-08	0	0	NA	0	0	0	NA	NA	NA	-
A	A	475	459	-	-	-	-	-	-	-	-	-	0.07751938	0.07751938	0.124031008	1.036479013	1.558175967	3.494441635	105.5666292	97.765	101.839	0	0	2	0	0.0580599	1.19E-07	2.93E-07	0.211680856	0	0	0	0.5	0.5	NA	NA	NA	-
E	E	476	460	-	-	-	-	-	-	-	-	-	0.30941704	0.022421525	0.520179372	0.898398304	1.501724893	12.43794482	104.4696963	96.5363	101.166	0	0	0	0	5.11E-17	2.78E-09	1.05E-08	0	0	0	0	0	0	NA	NA	NA	-
D	D	477	461	-	-	-	-	-	-	-	-	-	0.455958549	0.202072539	0.484304933	0.929914999	1.663712018	11.72621758	101.055399	93.0381	97.9381	0	0	0	0	9.56E-17	1.12E-09	4.89E-09	0	0	0	0	0	0	NA	NA	NA	-
M	M	478	462	-	-	-	-	-	-	-	-	-	0.446428571	0.325892857	0.383928571	0.857212997	1.39590033	11.44502515	101.3614535	93.0081	98.1207	0	0	0	0	0.258711451	1.04E-05	1.80E-05	1.99213E+12	0	0	0	2.001599576	2.001112231	NA	NA	NA	-
G	G	479	463	-	-	-	-	-	-	-	-	-	0.480769231	0.230769231	0.548076923	0.823104023	1.579439968	5.014577359	98.50980014	90.18	95.6971	0	0	0	0	9.56E-17	2.46E-10	1.40E-09	0	0	0	0	0	0	NA	NA	NA	-
N	N	480	464	-	-	-	-	-	-	-	-	-	0.297435897	0.297435897	0.846153846	0.945341575	1.463382279	13.86044121	96.0811589	87.5568	92.8611	0	0	0	0	5.11E-17	1.00E-08	3.25E-08	0	0	0	0	0	0	NA	NA	NA	-
G	G	481	465	-	-	-	-	-	-	-	-	-	0	0	0.173076923	1.110952443	1.724491461	0.046947853	94.82825878	86.554	91.3753	0	0	0	0	2.73E-16	2.46E-10	1.40E-09	0	0	0	0	0	0	NA	NA	NA	-
C	C	482	466	-	-	-	-	-	-	-	-	-	0.077844311	0.077844311	0.173652695	1.121606206	1.5801833	0.274703654	97.96181809	89.6343	94.0947	0	0	0	0	9.56E-17	5.66E-09	1.99E-08	0	0	0	0	0	0	NA	NA	NA	-
F	F	483	467	-	-	-	-	-	-	-	-	-	0.045833333	0.045833333	0.029166667	1.117726688	1.67516707	4.323528037	100.8506864	92.7291	96.979	0	0	0	0	0.143187166	2.95E-05	4.72E-05	0.216960514	0	0	0	0.897830795	0.897815842	NA	NA	NA	-
K	K	484	468	-	-	-	-	-	-	-	-	-	0.427966102	0.36440678	0.360169492	1.011746827	1.256267728	12.22512225	104.3921047	96.1491	100.34	0	0	0	0	0.336384311	0.001503885	1.90E-03	0.521032607	0.379840552	0.594171244	0.960329159	1.44038346	2.400695146	NA	NA	NA	-
I	I	485	469	-	-	-	-	-	-	-	-	-	0.005076142	0.005076142	0.21319797	1.083551021	1.499522746	2.723505718	105.9403844	97.9044	101.611	0	0	0	0	0.108536786	5.08E-07	1.08E-06	0.090036682	0	0	0	0.71450757	0.714268531	NA	NA	NA	-
Y	Y	486	470	-	-	-	-	-	-	-	-	-	0.133079848	0.068441065	0.517110266	0.981820989	1.334162582	3.721630674	109.7189165	101.683	105.421	0	0	0	0	3.18E-16	2.77E-07	6.26E-07	0	0	0	0	0	0	NA	NA	NA	-
H	H	487	471	-	-	-	-	-	-	-	-	-	0	0	0.433035714	0.940202312	1.339852869	4.884775428	110.7978227	102.838	106.028	0	0	0	0	6.74E-18	6.68E-09	2.25E-08	0	0	0	0	0	0	NA	NA	NA	-
K	K	488	472	-	-	-	-	-	-	-	-	-	0.61440678	0.61440678	0.483050847	0.833868467	0.842458471	14.40140134	110.5981196	102.545	105.288	0	0	0	0	0.201617368	8.63E-05	1.29E-04	0.311696825	0.189377248	0.295694426	0.479991866	0.960061994	1.440057292	NA	NA	NA	-
C	C	489	473	-	-	-	-	-	-	-	-	-	0.005988024	0.005988024	0.023952096	0.93601691	1.443107444	3.31984203	107.1283294	99.1765	101.723	0	0	0	0	6.74E-18	5.66E-09	1.99E-08	0	0	0	0	0	0	NA	NA	NA	-
D	D	490	474	-	-	-	-	-	-	-	-	-	0.393782383	0.393782383	0.450777202	0.845429627	0.985237581	3.095974594	106.461554	98.4541	100.504	0	0	0	0	0.223572722	3.60E-05	5.68E-05	0.451881275	0.157457929	0.321779279	0.448890722	1.346690586	1.79558012	NA	NA	NA	-
N	N	491	475	-	-	-	-	-	-	-	-	-	0.358974359	0.358974359	0.671794872	0.828381688	1.031922543	15.34234515	103.2258201	95.2584	97.0242	0	0	0	0	5.11E-17	1.00E-08	3.25E-08	0	0	NA	0	0	0	NA	NA	NA	-
A	A	492	476	-	-	-	-	-	-	-	-	-	0.558139535	0.558139535	0.465116279	0.775871107	0.930697969	14.95935418	103.5106097	95.8823	97.3784	0	0	0	0	0.815618785	0.215297299	2.27E-01	0.569562149	0.65256743	0.460205246	1.5	5.499682249	6.999718731	NA	NA	NA	-
C	C	493	477	-	-	-	-	-	-	-	-	-	0.017964072	0.017964072	0.047904192	0.93176746	1.343330419	5.603787682	104.2528721	96.6415	98.6811	0	0	0	0	9.56E-17	5.66E-09	1.99E-08	0	0	0	0	0	0	NA	NA	NA	-
I	I	494	478	-	-	-	-	-	-	-	-	-	0.005076142	0.005076142	0.233502538	1.037230369	1.391760196	3.619142756	101.1871632	93.3966	95.7235	0	0	0	0	0.378883445	0.001126111	1.45E-03	inf	0.305318423	NA	0.710746503	1.777618162	2.488344649	NA	NA	NA	-
E	E	495	479	-	-	-	-	-	-	-	-	-	0.31838565	0.31838565	0.627802691	0.947379754	1.122673139	12.49022491	99.12374959	91.5522	93.4053	0	0	0	0	0.425966166	0.002492535	3.08E-03	0.273025738	0.448740572	0.290466362	2.044272573	1.53665444	3.583071898	NA	NA	NA	-
S	S	496	480	-	-	-	-	-	-	-	-	-	0.135483871	0.135483871	0.335483871	0.962023877	1.22794109	11.08845771	100.5786339	93.2972	95.2255	0	0	0	0	0.170953395	0.000225532	3.18E-04	0.176819217	0	0	0	1.128149094	1.128225668	NA	NA	NA	-
I	I	497	481	-	-	-	-	-	-	-	-	-	0.005076142	0.005076142	0.010152284	1.065624288	1.511581234	2.484635702	99.22246927	91.8245	94.3542	0	0	0	0	3.18E-16	3.27E-08	8.89E-08	0	0	0	0	0	0	NA	NA	NA	-
R	R	498	482	-	-	-	-	-	-	-	-	-	0.204379562	0.204379562	0.635036496	1.023322455	1.338199231	7.031228248	95.82393055	88.3598	90.7367	0	0	0	0	0.057135297	9.10E-08	2.33E-07	0.042008572	0	0	0	0.500004632	0.500000809	NA	NA	NA	-
N	N	499	483	-	-	-	-	-	-	-	-	-	0.441025641	0.441025641	NA	0.864165042	1.137522591	11.72364024	95.57501612	88.4673	90.3684	0	0	0	0	0.063395343	4.89E-07	1.06E-06	0.178320423	0	0	0	0.448890676	0.448890728	NA	NA	NA	G
G	G	500	484	-	-	-	-	-	-	-	-	-	0.471153846	0.471153846	NA	0.862449433	1.297188099	5.436755163	96.915077	89.9948	92.2616	0	0	0	0	0.10755208	4.30E-07	9.47E-07	0.055349054	0.136649324	0.071019373	0	1.034522751	1.034617744	NA	NA	NA	-
T	T	501	485	-	-	-	-	-	-	-	-	-	0.546511628	0.546511628	NA	0.769222968	1.080821541	13.23876572	100.2306616	93.418	95.3653	0	0	0	0	5.84E-16	2.02E-08	5.71E-08	0	0	0	0	0	0	NA	NA	NA	-
Y	Y	502	486	-	-	-	-	-	-	-	-	-	0.068441065	0.068441065	NA	0.90474189	1.405028312	4.479439918	102.6058104	95.5318	97.8582	0	0	0	0	9.56E-17	2.77E-07	6.26E-07	0	0	0	0	0	0	NA	NA	NA	-
D	D	503	487	-	-	-	-	-	-	-	-	-	0.445595855	0.445595855	NA	0.762426011	1.022586387	15.43488949	105.8422724	98.9197	101.287	0	0	0	0	0.792174637	0.182677251	1.94E-01	0.339119775	0.637939162	0.275803581	1.346714583	4.938063296	6.284765794	NA	NA	NA	-
H	H	504	488	-	-	-	-	-	-	-	-	-	0.098214286	0.098214286	NA	0.853190669	1.338711545	7.595133282	107.0624623	99.9834	102.887	0	0	0	0	0.185773513	2.90E-05	4.66E-05	0.121464177	0.349210359	0.230593561	0.448904871	0.897942496	1.346853215	NA	NA	NA	-
D	D	505	489	-	-	-	-	-	-	-	-	-	0.549222798	0.523316062	NA	0.694212393	1.074793463	14.13931855	110.4370967	103.506	106.275	0	0	0	0	1.648135502	0.006604282	7.94E-03	1.859822112	2.052086491	2.349685793	4.490070392	8.532345126	13.02249112	NA	NA	NA	-
V	V	506	490	-	-	-	-	-	-	-	-	-	0.540229885	0.540229885	NA	0.678148908	0.980109132	13.81378726	111.4357164	104.34	106.743	0	0	0	0	0.564766753	0.02928269	3.36E-02	0.193581915	0.352312427	0.121918916	0.993925497	3.49469671	4.48691426	NA	NA	NA	-
Y	Y	507	491	-	-	-	-	-	-	-	-	-	0.201520913	0.201520913	NA	0.826202366	1.203669076	8.332241169	111.3826607	103.991	106.794	0	0	0	0	3.18E-16	2.77E-07	6.26E-07	0	0	0	0	0	0	NA	NA	NA	-
R	R	508	492	-	-	-	-	-	-	-	-	-	0.277372263	0.080291971	NA	0.826206793	1.264366174	10.27961188	112.1901622	104.879	108.135	0	0	1	0	0.056649051	7.85E-08	2.03E-07	0.054310329	0	0	0	0.497395936	0.497581772	NA	NA	NA	-
D	D	509	493	-	-	-	-	-	-	-	-	-	0.725388601	0.725388601	NA	0.672605457	0.850069965	14.30159143	115.9106308	108.513	111.777	0	0	2	0	0.280331725	0.000162744	2.33E-04	0.122551043	0.157657002	0.069601976	0.448890722	1.7956369	2.24451814	NA	NA	NA	-
E	E	510	494	-	-	-	-	-	-	-	-	-	0.331838565	0.331838565	NA	0.758611921	0.999857299	14.82654754	115.3016709	107.62	110.837	0	0	2	0	9.56E-17	2.79E-09	1.05E-08	0	0	0	0	0	0	NA	NA	NA	-
A	A	511	495	-	-	-	-	-	-	-	-	-	0	0	NA	0.95499826	1.312634154	1.493211968	112.4711971	104.735	108.335	0	0	3	0	0.058075559	1.19E-07	2.93E-07	0.051275256	0	0	0	0.500023067	0.500016043	NA	NA	NA	-
L	L	512	496	-	-	-	-	-	-	-	-	-	0.199004975	0.069651741	NA	0.789071126	1.22201506	11.18563884	114.3096749	106.669	110.632	0	0	3	0	1.03E-15	2.83E-05	4.56E-05	0	0	0	0	0	0	NA	NA	NA	-
N	N	513	497	-	-	-	-	-	-	-	-	-	0.451282051	0.451282051	NA	0.688278241	0.846521494	14.70361654	117.3290196	109.515	113.401	0	0	3	0	0.253686889	0.000201037	2.84E-04	0.513651606	0.357699942	0.731410005	0.448890722	0.897781353	1.346672183	NA	NA	NA	-
N	N	514	498	-	-	-	-	-	EG1	-	-	-	0.297435897	0.297435897	NA	0.743584038	1.016000555	13.46006956	115.1830218	107.129	111.127	0	1	3	0	0.063418741	4.93E-07	1.06E-06	0.042265542	0.178793464	0.120336937	0.449070232	0	0.449082158	NA	NA	NA	-
R	R	515	499	-	-	-	-	-	-	-	-	-	0.182481752	0.03649635	NA	0.735671855	1.440435723	7.268217339	113.2121008	105.222	109.643	0	0	3	0	1.03E-15	1.04E-08	3.35E-08	0	0	0	0	0	0	NA	NA	NA	-
F	F	516	500	-	-	-	-	-	-	-	-	-	0.533333333	0.158333333	NA	0.580771225	1.305696366	12.72181353	116.0094148	108.105	112.766	0	0	3	0	0.143208156	2.96E-05	4.72E-05	0.047651134	0.201826413	0.067823814	0	0.897818478	0.897807276	NA	NA	NA	-
Q	Q	517	501	-	-	-	-	-	-	-	-	-	0.808888889	0.808888889	NA	0.471213076	0.85057962	13.20336905	119.2543752	111.23	115.732	0	0	3	0	0.49155067	0.036085837	4.11E-02	0.545076761	0.555392202	0.621950489	1.465292432	2.198296003	3.66364612	NA	NA	NA	-
I	NA	518	502	-	-	-	-	-	-	-	-	-	NA	NA	NA	NA	NA	NA	NA	NA	NA	0	0	3	0	0.138124917	1.87E-05	3.12E-05	0.196164741	0.194684563	0.279222915	NA	NA	NA	NA	NA	NA	-
K	NA	519	503	-	-	-	-	-	-	-	-	-	NA	NA	NA	NA	NA	NA	NA	NA	NA	0	0	3	0	0.268889098	0.0004076	5.52E-04	0.072824568	0.377858999	0.103351969	NA	NA	NA	NA	NA	NA	-
G	NA	520	504	-	-	-	-	-	-	-	-	-	NA	NA	NA	NA	NA	NA	NA	NA	NA	0	0	3	0	0.424668126	0.002401463	2.97E-03	0.257021291	0.148755851	0.090914024	NA	NA	NA	NA	NA	NA	-
V	NA	521	505	-	-	-	-	-	-	-	P	P	NA	NA	NA	NA	NA	NA	NA	NA	NA	0	0	3	0	0.75315553	0.151733748	1.63E-01	1.828773955	0.8855036	2.17131984	NA	NA	NA	NA	NA	NA	-
E	NA	522	506	-	-	-	-	-	-	-	-	-	NA	NA	NA	NA	NA	NA	NA	NA	NA	0	0	3	0	0.118673513	2.14E-06	4.10E-06	0.131745406	0.168825002	0.189245003	NA	NA	NA	NA	NA	NA	-
L	NA	523	507	-	-	-	-	-	-	-	-	-	NA	NA	NA	NA	NA	NA	NA	NA	NA	0	0	3	0	9.68E-17	1.98E-05	3.29E-05	0	0	0	NA	NA	NA	NA	NA	NA	-
K	NA	524	508	-	-	-	-	-	-	-	-	-	NA	NA	NA	NA	NA	NA	NA	NA	NA	0	0	3	0	0.336223485	0.001496358	1.89E-03	0.236480959	0.180128485	0.127949357	NA	NA	NA	NA	NA	NA	-
S	NA	525	509	-	-	-	-	-	-	-	-	-	NA	NA	NA	NA	NA	NA	NA	NA	NA	0	0	3	0	0.256399777	0.001200335	1.54E-03	0.265943935	0.240791776	0.252202196	NA	NA	NA	NA	NA	NA	-
G	NA	526	510	-	-	-	-	-	-	-	-	-	NA	NA	NA	NA	NA	NA	NA	NA	NA	0	0	2	0	0.315303294	0.000241955	3.40E-04	0.099760627	0.148352069	0.047404872	NA	NA	NA	NA	NA	NA	-
Y	NA	527	511	-	-	-	-	-	-	-	-	-	NA	NA	NA	NA	NA	NA	NA	NA	NA	0	0	2	0	0.159329837	0.000105885	1.56E-04	0.969101463	0	0	NA	NA	NA	NA	NA	NA	-
K	NA	528	512	-	-	-	-	-	-	-	-	-	NA	NA	NA	NA	NA	NA	NA	NA	NA	0	0	2	0	3.18E-16	2.50E-08	6.87E-08	0	0	0	NA	NA	NA	NA	NA	NA	-
D	NA	529	513	-	-	-	-	-	-	-	-	-	NA	NA	NA	NA	NA	NA	NA	NA	NA	0	0	1	0	0.335489751	0.000555685	7.37E-04	0.376614813	0	0	NA	NA	NA	NA	NA	NA	-
W	NA	530	514	-	-	-	-	-	-	-	-	-	NA	NA	NA	NA	NA	NA	NA	NA	NA	0	0	1	0	0.113263038	0.000389974	5.32E-04	36654085862	0	0	NA	NA	NA	NA	NA	NA	-
I	NA	531	515	-	-	-	-	-	-	-	-	-	NA	NA	NA	NA	NA	NA	NA	NA	NA	0	0	1	0	0.276554407	0.000561145	7.42E-04	0.327507824	0	0	NA	NA	NA	NA	NA	NA	-
L	NA	532	516	-	-	-	-	-	-	-	-	-	NA	NA	NA	NA	NA	NA	NA	NA	NA	0	0	1	0	0.599057874	0.105432121	1.15E-01	0.902680586	0	0	NA	NA	NA	NA	NA	NA	-
W	NA	533	517	-	-	-	-	-	-	-	-	-	NA	NA	NA	NA	NA	NA	NA	NA	NA	0	0	0	0	1.03E-15	1.33E-05	2.26E-05	0	0	0	NA	NA	NA	NA	NA	NA	-
I	NA	534	518	-	-	-	-	-	-	-	-	-	NA	NA	NA	NA	NA	NA	NA	NA	NA	0	0	0	0	4.00E-17	3.79E-08	1.02E-07	0	0	NA	NA	NA	NA	NA	NA	NA	-
S	NA	535	519	-	-	-	-	-	-	-	-	-	NA	NA	NA	NA	NA	NA	NA	NA	NA	0	0	0	0	9.56E-17	9.96E-08	2.50E-07	0	0	0	NA	NA	NA	NA	NA	NA	-
F	NA	536	520	-	-	-	-	-	-	-	-	-	NA	NA	NA	NA	NA	NA	NA	NA	NA	0	0	0	0	3.18E-16	6.36E-08	1.66E-07	0	0	0	NA	NA	NA	NA	NA	NA	-
A	NA	537	521	-	-	-	-	-	-	-	-	-	NA	NA	NA	NA	NA	NA	NA	NA	NA	0	0	0	0	0.11616909	1.53E-06	3.01E-06	inf	0.163718175	NA	NA	NA	NA	NA	NA	NA	-
I	NA	538	522	-	-	-	-	-	-	-	-	-	NA	NA	NA	NA	NA	NA	NA	NA	NA	0	0	0	0	1.363070934	0.070842214	7.82E-02	inf	1.640565013	4.18439E+13	NA	NA	NA	NA	NA	NA	-
S	NA	539	523	-	-	-	-	-	-	-	-	-	NA	NA	NA	NA	NA	NA	NA	NA	NA	0	0	0	0	0.085470027	2.50E-05	4.06E-05	0.531291497	0	0	NA	NA	NA	NA	NA	NA	-
C	NA	540	524	-	-	-	-	-	-	-	-	-	NA	NA	NA	NA	NA	NA	NA	NA	NA	0	0	0	0	0.122609096	3.51E-06	6.44E-06	0.099111952	0.1727208	0.141004248	NA	NA	NA	NA	NA	NA	-
F	NA	541	525	-	-	-	-	-	-	-	-	-	NA	NA	NA	NA	NA	NA	NA	NA	NA	0	0	0	0	0.430014277	0.00816881	9.75E-03	0.60394848	0.403845078	0.572784146	NA	NA	NA	NA	NA	NA	-
L	NA	542	526	-	-	-	-	-	-	-	-	-	NA	NA	NA	NA	NA	NA	NA	NA	NA	0	0	0	0	0.227416527	0.002834939	3.48E-03	0.332933654	0	0	NA	NA	NA	NA	NA	NA	-
L	NA	543	527	-	-	-	-	-	-	-	-	-	NA	NA	NA	NA	NA	NA	NA	NA	NA	0	0	0	0	0.210722751	0.000147013	2.12E-04	0.306786623	0	0	NA	NA	NA	NA	NA	NA	-
C	NA	544	528	-	-	-	-	-	-	-	-	-	NA	NA	NA	NA	NA	NA	NA	NA	NA	0	0	0	0	5.11E-17	5.66E-09	1.99E-08	0	0	0	NA	NA	NA	NA	NA	NA	-
V	NA	545	529	-	-	-	-	-	-	-	-	-	NA	NA	NA	NA	NA	NA	NA	NA	NA	0	0	0	0	0.693332936	0.098255788	1.08E-01	1.676591943	0.889889937	2.173161515	NA	NA	NA	NA	NA	NA	-
V	NA	546	530	-	-	-	-	-	-	-	-	-	NA	NA	NA	NA	NA	NA	NA	NA	NA	0	0	0	0	1.075889609	0.379727929	3.87E-01	2.612561239	1.542282163	3.782158488	NA	NA	NA	NA	NA	NA	-
L	NA	547	531	-	-	-	-	-	-	-	-	-	NA	NA	NA	NA	NA	NA	NA	NA	NA	0	0	0	0	0.341786334	0.011943616	1.41E-02	0.401106701	0.317349392	0.376155508	NA	NA	NA	NA	NA	NA	-
L	NA	548	532	-	-	-	-	-	-	-	-	-	NA	NA	NA	NA	NA	NA	NA	NA	NA	0	0	0	0	0.114336938	0.000423098	5.72E-04	0.177920756	0	0	NA	NA	NA	NA	NA	NA	-
G	NA	549	533	-	-	-	-	-	-	-	-	-	NA	NA	NA	NA	NA	NA	NA	NA	NA	0	0	0	0	0.05161989	1.46E-08	4.38E-08	0.079974741	0.145579305	0.227764005	NA	NA	NA	NA	NA	NA	-
F	NA	550	534	-	-	-	-	-	-	-	-	-	NA	NA	NA	NA	NA	NA	NA	NA	NA	0	0	0	0	0.286506612	0.000825009	1.08E-03	1.742773451	0	0	NA	NA	NA	NA	NA	NA	-
I	NA	551	535	-	-	-	-	-	-	-	-	-	NA	NA	NA	NA	NA	NA	NA	NA	NA	0	0	0	0	0.207417013	0.000122335	1.79E-04	0.209955036	0	0	NA	NA	NA	NA	NA	NA	-
M	NA	552	536	-	-	-	-	-	-	-	-	-	NA	NA	NA	NA	NA	NA	NA	NA	NA	0	0	0	0	0.215684184	2.33E-06	4.42E-06	1.84454E+13	0.242045579	2.14762E+11	NA	NA	NA	NA	NA	NA	-
W	NA	553	537	-	-	-	-	-	-	-	-	-	NA	NA	NA	NA	NA	NA	NA	NA	NA	0	0	0	0	1.03E-15	1.34E-05	2.26E-05	0	0	0	NA	NA	NA	NA	NA	NA	-
A	NA	554	538	-	-	-	-	-	-	-	P	P	NA	NA	NA	NA	NA	NA	NA	NA	NA	0	0	0	0	0.233485057	6.66E-05	1.02E-04	0.163012016	0	0	NA	NA	NA	NA	NA	NA	-
C	NA	555	539	-	-	-	-	-	-	-	-	-	NA	NA	NA	NA	NA	NA	NA	NA	NA	0	0	0	0	9.56E-17	5.72E-09	1.99E-08	0	0	0	NA	NA	NA	NA	NA	NA	-
Q	NA	556	540	-	-	-	-	-	-	-	-	-	NA	NA	NA	NA	NA	NA	NA	NA	NA	0	0	0	0	3.18E-16	3.30E-06	6.12E-06	0	0	0	NA	NA	NA	NA	NA	NA	-
R	NA	557	541	-	-	-	-	-	-	-	-	-	NA	NA	NA	NA	NA	NA	NA	NA	NA	0	0	0	0	0.201799307	8.74E-05	1.30E-04	0.04117454	0.189313119	0.039011392	NA	NA	NA	NA	NA	NA	-
G	NA	558	542	-	-	-	-	-	-	-	-	-	NA	NA	NA	NA	NA	NA	NA	NA	NA	0	0	0	0	3.66E-17	2.53E-10	1.41E-09	0	0	0	NA	NA	NA	NA	NA	NA	-
N	NA	559	543	-	-	-	-	-	-	-	-	-	NA	NA	NA	NA	NA	NA	NA	NA	NA	0	0	0	0	0.063489158	5.00E-07	1.07E-06	0.192671295	0	0	NA	NA	NA	NA	NA	NA	-
I	NA	560	544	-	-	-	-	-	-	-	-	-	NA	NA	NA	NA	NA	NA	NA	NA	NA	0	0	0	0	9.56E-17	3.89E-08	1.03E-07	0	0	0	NA	NA	NA	NA	NA	NA	-
R	NA	561	545	-	-	-	-	-	-	-	-	-	NA	NA	NA	NA	NA	NA	NA	NA	NA	0	0	0	0	0.440409237	0.003671388	4.48E-03	0.279973347	0.746322861	0.479071736	NA	NA	NA	NA	NA	NA	-
C	NA	562	546	-	-	-	-	-	-	-	-	-	NA	NA	NA	NA	NA	NA	NA	NA	NA	0	0	0	0	6.74E-18	6.12E-09	2.10E-08	0	0	0	NA	NA	NA	NA	NA	NA	-
N	NA	563	547	-	-	-	-	-	-	-	-	-	NA	NA	NA	NA	NA	NA	NA	NA	NA	0	0	0	0	0.382341179	0.002581289	3.18E-03	1.156611724	0.71856036	2.194434566	NA	NA	NA	NA	NA	NA	-
I	NA	564	548	-	-	-	-	-	-	-	-	-	NA	NA	NA	NA	NA	NA	NA	NA	NA	0	0	0	0	0.069434111	1.84E-06	3.56E-06	0.091943544	0.195238279	0.261089956	NA	NA	NA	NA	NA	NA	-
C	NA	565	549	-	-	-	-	-	-	-	-	-	NA	NA	NA	NA	NA	NA	NA	NA	NA	0	0	0	0	0.061628021	3.12E-07	7.04E-07	inf	0.173198891	NA	NA	NA	NA	NA	NA	NA	-
I	NA	566	550	-	-	-	-	-	-	-	-	-	NA	NA	NA	NA	NA	NA	NA	NA	NA	0	0	0	0	0.069500026	1.87E-06	3.60E-06	0.230305396	0	0	NA	NA	NA	NA	NA	NA	-
